# Supplementary material for: A Bivariate Mapping Model Identifies Major Covariation QTLs for Biomass Allocation Between Leaf and Stem Growth of Catalpa bungei
Source: Front Genet. 2021 Nov 18;12:758209. doi: 10.3389/fgene.2021.758209 (PMC8637733; doi:10.3389/fgene.2021.758209)
Supplement: Supplementary file 2 [file DataSheet2.xlsx]

## Sheet: TableS1
Table S1 Detailed annotation of genes that interact with the significant QTLs of C. bungei × C. duclouxii Dode via the bivariate mapping model, including likelihood ratio, genotype type, NCBI accession number and detailed annotation description.
NO.	Trait Pairs	NO.	SNP	Linkage Group	Position (cM)	LR	Cross Type	Genotype Type	Allele	Gene name	NCBI Accession Number	NCBI Description (Detail)
1	WD_DBH	1	sca1_3488576	1	5.09534	19.3898	hk×hk	Intercross	T/A	UVH1	A0A6I9SLH2	DNA repair endonuclease UVH1 [Sesamum indicum]
2	WD_DBH	2	sca3_19978663	3	107.939	18.6961	hk×hk	Intercross	A/G	——	——	——
3	WD_H	1	sca3_19978663	3	107.939	18.712	hk×hk	Intercross	A/G	——	——	——
4	WD_H	2	sca7_5185933	7	30.678	18.6147	hk×hk	Intercross	C/T	——	——	——
5	WD_H	3	sca7_5852190	7	31.8393	18.8173	hk×hk	Intercross	A/G	armc8	XP_011080340.1	armadillo repeat-containing protein 8 isoform X2 [Sesamum indicum]
6	WD_LA	1	sca3_19978663	3	107.939	18.7148	hk×hk	Intercross	A/G	——	——	——
7	WD_LA	2	sca16_29677648	16	97.5447	16.1245	nn×np	Testcross	A/G	gag-pol	PNX94530.1	gag-pol polyprotein [Populus deltoides]
8	WD_LA	3	sca16_29776499	16	97.6231	17.3818	nn×np	Testcross	G/A	QUA2	XP_011074193.1	probable pectin methyltransferase QUA2 [Sesamum indicum]
9	WD_SPAD	1	sca3_19978663	3	107.939	18.742	hk×hk	Intercross	A/G	——	——	——
10	WD_SPAD	3	sca17_17173655	17	76.5447	15.7176	lm×ll	Testcross	T/C	CDL12_01727	PIN25534.1	hypothetical protein CDL12_01727 [Handroanthus impetiginosus]
11	WD_SPAD	4	sca17_17234587	17	78.5619	15.8035	lm×ll	Testcross	T/G	MYB52-like	A0A6I9TQZ9	transcription factor MYB52-like [Sesamum indicum]
12	WD_SPAD	5	sca17_17244772	17	80.5581	15.7598	lm×ll	Testcross	C/G	GAD/SPL	PIN05898.1	Glutamate decarboxylase/sphingosine phosphate lyase [Handroanthus impetiginosus]
13	WD_SPAD	7	sca17_17244787	17	80.5581	16.5767	lm×ll	Testcross	T/A	GAD/SPL	PIN05898.1	Glutamate decarboxylase/sphingosine phosphate lyase [Handroanthus impetiginosus]
14	WD_SPAD	6	sca17_17244806	17	80.5581	16.2002	lm×ll	Testcross	A/G	GAD/SPL	PIN05898.1	Glutamate decarboxylase/sphingosine phosphate lyase [Handroanthus impetiginosus]
15	WD_SPAD	8	sca17_17244846	17	81.5562	16.246	lm×ll	Testcross	G/A	GAD/SPL	PIN05898.1	Glutamate decarboxylase/sphingosine phosphate lyase [Handroanthus impetiginosus]
16	WD_SPAD	9	sca17_17274592	17	81.6065	16.4269	lm×ll	Testcross	A/G	DnaJ	PIN25516.1	Molecular chaperone (DnaJ superfamily) [Handroanthus impetiginosus]
17	WD_SPAD	2	sca17_17310979	17	81.7408	17.959	hk×hk	Intercross	T/C	CDL12_07881	PIN19440.1	hypothetical protein CDL12_07881 [Handroanthus impetiginosus]
18	WD_SPAD	10	sca17_17421316	17	83.257	15.7135	lm×ll	Testcross	T/G	At1g63130	XP_020548041.1	pentatricopeptide repeat-containing protein At1g63130, mitochondrial [Sesamum indicum]
19	WD_V	1	sca3_19896604	3	107.661	16.5346	hk×hk	Intercross	A/G	——	——
20	WD_V	2	sca3_19978663	3	107.939	18.9749	hk×hk	Intercross	A/G	——	——	——
21	WD_V	3	sca15_9179490	15	39.3252	16.7607	hk×hk	Intercross	C/T	CFOL_v3_36453	GAV93075.1	Peptidase_A3 domain-containing protein [Cephalotus follicularis]
22	H_DBH	1	sca1_702245	1	0.640517	18.5427	hk×hk	Intercross	T/G	CLPT2	XP_011069964.1	ATP-dependent Clp protease ATP-binding subunit CLPT2, chloroplastic isoform X1 [Sesamum indicum]
23	H_DBH	2	sca1_2555345	1	2.79617	19.0191	hk×hk	Intercross	T/A	——	——	——
24	H_DBH	3	sca1_3488576	1	5.09534	22.4733	hk×hk	Intercross	T/A	UVH1	A0A6I9SLH2	DNA repair endonuclease UVH1 [Sesamum indicum]
25	H_V	1	sca1_702245	1	0.640517	18.227	hk×hk	Intercross	T/G	CLPT2	XP_011069964.1	ATP-dependent Clp protease ATP-binding subunit CLPT2, chloroplastic isoform X1 [Sesamum indicum]
26	H_V	2	sca1_2555345	1	2.79617	19.4445	hk×hk	Intercross	T/A	——	——	——
27	H_V	3	sca1_3488576	1	5.09534	21.6117	hk×hk	Intercross	T/A	UVH1	A0A6I9SLH2	DNA repair endonuclease UVH1 [Sesamum indicum]
28	L/W_WD	1	sca3_19978663	3	107.939	20.1685	hk×hk	Intercross	A/G	——	——	——
29	L/W_WD	2	sca9_4226952	9	53.8145	18.7216	hk×hk	Intercross	A/T,C	rglB	XP_012845134.1	probable rhamnogalacturonate lyase B [Erythranthe guttata]
30	L/W_WD	3	sca18_10917615	18	48.8107	18.6956	hk×hk	Intercross	T/TGATA	——	——	——
31	L/W_WD	4	sca18_10923160	18	48.9125	18.506	hk×hk	Intercross	TATG/T	FLS2	XP_022842281.1	LRR receptor-like serine/threonine-protein kinase FLS2 [Olea europaea var. sylvestris]
32	L/W_WD	5	sca19_23666097	19	139.099	16.1871	nn×np	Testcross	T/A	——	——	——
33	L/W_DBH	1	sca1_3488576	1	5.09534	18.6753	hk×hk	Intercross	T/A	——	——	——
34	L/W_DBH	2	sca18_10916364	18	48.7079	16.7857	hk×hk	Intercross	T/G	——	——	——
35	L/W_DBH	3	sca18_10917615	18	48.8107	16.8079	hk×hk	Intercross	T/TGATA	——	——	——
36	L/W_DBH	4	sca18_10923160	18	48.9125	18.5737	hk×hk	Intercross	TATG/T	FLS2	XP_022842281.1	LRR receptor-like serine/threonine-protein kinase FLS2 [Olea europaea var. sylvestris]
37	L/W_H	1	sca7_5852190	7	31.8393	16.9365	hk×hk	Intercross	A/G	armc8	XP_011080340.1	armadillo repeat-containing protein 8 isoform X2 [Sesamum indicum]
38	L/W_H	2	sca9_4203700	9	52.0987	17.4648	hk×hk	Intercross	T/G	LOC105965557	XP_012845574.1	uncharacterized protein LOC105965557 [Erythranthe guttatus]
39	L/W_H	3	sca9_4226952	9	53.8145	20.9546	hk×hk	Intercross	A/T,C	rglB	XP_012845134.1	probable rhamnogalacturonate lyase B [Erythranthe guttata]
40	L/W_H	4	sca9_4226986	9	53.9387	17.5766	hk×hk	Intercross	G/A	rglB	XP_012845134.1	probable rhamnogalacturonate lyase B [Erythranthe guttata]
41	L/W_H	5	sca9_4270313	9	57.2246	21.3301	hk×hk	Intercross	A/G	——	——	——
42	L/W_H	6	sca9_4270357	9	58.0569	18.5777	hk×hk	Intercross	C/T	KK1_037587	KYP41064.1	Retrovirus-related Pol polyprotein from transposon TNT 1-94 [Cajanus cajan]
43	L/W_H	9	sca11_11101249	11	110.072	13.7015	lm×ll	Testcross	C/C	At3g06530	XP_011101187.1	uncharacterized protein At3g06530 [Sesamum indicum]
44	L/W_H	7	sca18_10917615	18	48.8107	17.6605	hk×hk	Intercross	T/TGATA	——	——	——
45	L/W_H	8	sca18_10923160	18	48.9125	17.4514	hk×hk	Intercross	TATG/T	FLS2	XP_022842281.1	LRR receptor-like serine/threonine-protein kinase FLS2 [Olea europaea var. sylvestris]
46	L/W_LA	1	sca18_10917615	18	48.8107	17.5932	hk×hk	Intercross	T/TGATA	——	——	——
47	L/W_LA	2	sca18_10923160	18	48.9125	18.0304	hk×hk	Intercross	TATG/T	FLS2	XP_022842281.1	LRR receptor-like serine/threonine-protein kinase FLS2 [Olea europaea var. sylvestris]
48	LA_DBH	1	sca1_3488576	1	5.09534	21.3958	hk×hk	Intercross	T/A	UVH1	A0A6I9SLH2	DNA repair endonuclease UVH1 [Sesamum indicum]
49	LA_DBH	2	sca3_23491887	3	134.571	14.2447	nn×np	Testcross	G/A	LOC119991488	XP_038693762.1	uncharacterized protein LOC119991488 [Tripterygium wilfordii]
50	LA_DBH	3	sca3_23491917	3	135.247	14.5419	nn×np	Testcross	G/A,T	LOC119991488	XP_038693762.1	uncharacterized protein LOC119991488 [Tripterygium wilfordii]
51	LA_H	1	sca7_5852190	7	31.8393	18.0973	hk×hk	Intercross	A/G	armc8	XP_011080340.1	armadillo repeat-containing protein 8 isoform X2 [Sesamum indicum]
52	LA_H	2	sca18_26419166	18	100.887	18.2537	hk×hk	Intercross	G/A	EXT1	PIN19025.1	Acetylglucosaminyltransferase EXT1/exostosin 1 [Handroanthus impetiginosus]
53	LA_PL	1	sca9_262223	9	3.87835	17.0593	hk×hk	Intercross	T/C,A	CDL12_14093	PIN13287.1	hypothetical protein CDL12_14093 [Handroanthus impetiginosus]
54	LA_PL	2	sca16_15544005	16	59.6505	17.2378	nn×np	Testcross	T/G	E3 ubiquitin ligase	PIN04775.1	E3 ubiquitin ligase involved in syntaxin degradation [Handroanthus impetiginosus]
55	LA_PL	3	sca16_15586344	16	59.7197	17.2686	nn×np	Testcross	A/G	CYCL1-1	XP_011093757.2	cyclin-L1-1 [Sesamum indicum]
56	LA_SPAD	1	sca17_16510481	17	70.0434	17.9059	hk×hk	Intercross	C/T	Apoptotic ATPase	PIN04496.1	Apoptotic ATPase [Handroanthus impetiginosus]
57	LA_SPAD	2	sca17_16510508	17	70.08	18.2852	hk×hk	Intercross	T/C	Apoptotic ATPase	PIN04496.1	Apoptotic ATPase [Handroanthus impetiginosus]
58	LA_SPAD	3	sca17_17079887	17	75.0475	17.6847	hk×hk	Intercross	G/C	RFC4	PIN27036.1	Replication factor C, subunit RFC4 [Handroanthus impetiginosus]
59	LA_SPAD	4	sca17_17172948	17	75.3841	18.7036	hk×hk	Intercross	CT/C	CDL12_01727	PIN25534.1	hypothetical protein CDL12_01727 [Handroanthus impetiginosus]
60	LA_SPAD	5	sca17_17172970	17	75.5466	18.5221	hk×hk	Intercross	G/T	CDL12_01727	PIN25534.1	hypothetical protein CDL12_01727 [Handroanthus impetiginosus]
61	LA_SPAD	8	sca17_17173655	17	76.5447	17.3175	lm×ll	Testcross	T/C	CDL12_01727	PIN25534.1	hypothetical protein CDL12_01727 [Handroanthus impetiginosus]
62	LA_SPAD	9	sca17_17235000	17	79.56	16.5	lm×ll	Testcross	C/T	MYB52-like	A0A6I9TQZ9	transcription factor MYB52-like [Sesamum indicum]
63	LA_SPAD	10	sca17_17244772	17	80.5581	16.6665	lm×ll	Testcross	C/G	GAD/SPL	PIN05898.1	Glutamate decarboxylase/sphingosine phosphate lyase [Handroanthus impetiginosus]
64	LA_SPAD	12	sca17_17244787	17	80.5581	18.9738	lm×ll	Testcross	T/A	GAD/SPL	PIN05898.1	Glutamate decarboxylase/sphingosine phosphate lyase [Handroanthus impetiginosus]
65	LA_SPAD	11	sca17_17244806	17	80.5581	18.3179	lm×ll	Testcross	A/G	GAD/SPL	PIN05898.1	Glutamate decarboxylase/sphingosine phosphate lyase [Handroanthus impetiginosus]
66	LA_SPAD	13	sca17_17244846	17	81.5562	17.6344	lm×ll	Testcross	G/A	GAD/SPL	PIN05898.1	Glutamate decarboxylase/sphingosine phosphate lyase [Handroanthus impetiginosus]
67	LA_SPAD	14	sca17_17274592	17	81.6065	18.6168	lm×ll	Testcross	A/G	DnaJ	PIN25516.1	Molecular chaperone (DnaJ superfamily) [Handroanthus impetiginosus]
68	LA_SPAD	6	sca17_17310979	17	81.7408	23.625	hk×hk	Intercross	T/C	CDL12_07881	PIN19440.1	hypothetical protein CDL12_07881 [Handroanthus impetiginosus]
69	LA_SPAD	15	sca17_17368127	17	81.9281	16.8835	lm×ll	Testcross	T/C	AP180	PIN19428.1	Clathrin assembly protein AP180 [Handroanthus impetiginosus]
70	LA_SPAD	16	sca17_17421316	17	83.257	17.4106	lm×ll	Testcross	T/G	At1g63130	XP_020548041.1	pentatricopeptide repeat-containing protein At1g63130, mitochondrial [Sesamum indicum]
71	LA_SPAD	7	sca17_17640039	17	87.7945	17.1446	hk×hk	Intercross	C/T	CDL12_03407	PIN23861.1	hypothetical protein CDL12_03407 [Handroanthus impetiginosus]
72	LA_SB	1	sca3_23491917	3	135.247	13.5116	nn×np	Testcross	G/A,T	LOC119991488	XP_038693762.1	uncharacterized protein LOC119991488 [Tripterygium wilfordii]
73	LA_V	1	sca3_23491887	3	134.571	13.675	nn×np	Testcross	G/A	LOC119991488	XP_038693762.1
74	LA_V	2	sca3_23491917	3	135.247	13.9072	nn×np	Testcross	G/A,T	LOC119991488	XP_038693762.1	uncharacterized protein LOC119991488 [Tripterygium wilfordii]
75	LL_LW	4	sca16_15544005	16	59.6505	14.9033	nn×np	Testcross	T/G	E3 ubiquitin ligase	PIN04775.1	E3 ubiquitin ligase involved in syntaxin degradation [Handroanthus impetiginosus]
76	LL_LW	5	sca16_15586344	16	59.7197	15.7221	nn×np	Testcross	A/G	CYCL1-1	XP_011093757.2	cyclin-L1-1 [Sesamum indicum]
77	LL_LW	6	sca16_15644591	16	60.8596	14.0048	nn×np	Testcross	A/G	CDL12_13650	PIN13728.1	hypothetical protein CDL12_13650 [Handroanthus impetiginosus]
78	LL_LW	7	sca16_15703366	16	61.2075	14.0712	nn×np	Testcross	A/G	EXT2	PIN14380.1	Acetyl glucosaminyl transferase EXT2/exostosin 2 [Handroanthus impetiginosus]
79	LL_LW	8	sca16_15703807	16	62.3474	14.6731	nn×np	Testcross	G/A	EXT2	PIN14380.1	Acetyl glucosaminyl transferase EXT2/exostosin 2 [Handroanthus impetiginosus]
80	LL_LW	9	sca16_28006535	16	90.1272	17.4183	nn×np	Testcross	T/A	——	——	——
81	LL_LW	10	sca16_28217988	16	91.4464	16.7468	nn×np	Testcross	AT/A	Integrase	OMO58188.1	Integrase, catalytic core [Corchorus capsularis]
82	LL_LW	1	sca18_10917615	18	48.8107	17.6435	hk×hk	Intercross	T/TGATA	——	——	——
83	LL_LW	2	sca18_10923160	18	48.9125	18.0364	hk×hk	Intercross	TATG/T	FLS2	XP_022842281.1	LRR receptor-like serine/threonine-protein kinase FLS2 [Olea europaea var. sylvestris]
84	LL_LW	3	sca18_25135841	18	97.1041	16.7447	hk×hk	Intercross	A/T	ak-hd 1	XP_012854797.1	Bifunctional aspartokinase/homoserine dehydrogenase 1, chloroplastic-like [Erythranthe guttatus]
85	LL_LW	11	sca19_22618179	19	118.402	14.3334	nn×np	Testcross	A/T	——	——	——
86	LL_LW	12	sca19_22839735	19	124.787	15.0706	nn×np	Testcross	T/C	——	——	——
87	LL_LW	13	sca19_24131969	19	142.749	14.3159	nn×np	Testcross	G/A	LOC104215531	XP_009763651.1	uncharacterized protein LOC104215531 [Nicotiana sylvestris]
88	LL_LW	14	sca19_24132067	19	142.779	15.52	nn×np	Testcross	T/A	LOC104215531	XP_009763651.1	uncharacterized protein LOC104215531 [Nicotiana sylvestris]
89	LL_LW	15	sca19_28700319	19	156.756	14.0209	nn×np	Testcross	C/T	60I2G14	CAC95126.1	gag-pol polyprotein [Populus deltoides]
90	LL_LW	16	sca19_31904227	19	161.44	15.8374	nn×np	Testcross	G/C,A	——	——	——
91	LL_LW	17	sca19_36125093	19	165.24	14.7765	nn×np	Testcross	A/G,T	KK1_033030	KYP45398.1	polyprotein [Cajanus cajan]
92	SPAD_DBH	1	sca1_3488576	1	5.09534	18.4289	hk×hk	Intercross	T/A	UVH1	A0A6I9SLH2	DNA repair endonuclease UVH1 [Sesamum indicum]
93	SPAD_DBH	2	sca9_262174	9	2.93407	14.6315	nn×np	Testcross	G/A	CDL12_14093	PIN13287.1	hypothetical protein CDL12_14093 [Handroanthus impetiginosus]
94	SPAD_DBH	3	sca17_17173655	17	76.5447	14.4345	lm×ll	Testcross	T/C	CDL12_01727	PIN25534.1	hypothetical protein CDL12_01727 [Handroanthus impetiginosus]
95	SPAD_DBH	4	sca17_17235000	17	79.56	14.342	lm×ll	Testcross	C/T	MYB52-like	A0A6I9TQZ9	transcription factor MYB52-like [Sesamum indicum]
96	SPAD_H	1	sca9_4270313	9	57.2246	18.3328	hk×hk	Intercross	A/G	——	——	——
97	SPAD_H	2	sca12_17626104	12	45.2677	16.7164	hk×hk	Intercross	G/T	CSTF64	XP_011098130.1	cleavage stimulating factor 64 [Sesamum indicum]
98	SPAD_H	3	sca12_17671941	12	45.4949	16.2272	hk×hk	Intercross	T/C	MYB	PIN24286.1	Transcription factor, Myb superfamily [Handroanthus impetiginosus]
99	SPAD_H	4	sca12_17839628	12	46.3936	16.4772	hk×hk	Intercross	G/A	ABC	PIN20870.1	Transporter, ABC superfamily (Breast cancer resistance protein) [Handroanthus impetiginosus]
100	SPAD_H	5	sca12_18033821	12	47.2172	17.0453	hk×hk	Intercross	G/A	Exonuclease	PIN15727.1	putative exonuclease [Handroanthus impetiginosus]
101	SPAD_H	6	sca18_1321606	18	5.07202	16.5597	hk×hk	Intercross	C/T	Inpp5a	PIN02790.1	Type I inositol 1,4,5-trisphosphate 5-phosphatase CVP2-like isoform X2 [Sesamum indicum]
102	SPAD_H	7	sca18_2601852	18	9.39218	17.1787	hk×hk	Intercross	T/C	VAMP724	XP_011071446.1	vesicle-associated membrane protein 724 [Sesamum indicum]
103	SPAD_SB	1	sca17_16227052	17	67.2067	16.981	lm×ll	Testcross	T/G	MTERF4	XP_011071943.1	transcription termination factor 4, mitochondrial [Sesamum indicum]
104	SPAD_SB	2	sca17_16227055	17	67.8857	17.2114	lm×ll	Testcross	T/T	MTERF4	XP_011071943.1	transcription termination factor 4, mitochondrial [Sesamum indicum]
105	SPAD_SB	3	sca17_16227081	17	67.8952	17.0063	lm×ll	Testcross	C/CA	MTERF4	XP_011071943.1	transcription termination factor 4, mitochondrial [Sesamum indicum]
106	SPAD_SB	4	sca17_16772647	17	74.6941	17.2468	lm×ll	Testcross	C/A	CYP2	PIN22049.1	Cytochrome P450 CYP2 subfamily [Handroanthus impetiginosus]
107	SPAD_SB	5	sca17_17079901	17	75.1916	16.8046	lm×ll	Testcross	C/T	RFC4	PIN27036.1	Replication factor C, subunit RFC4 [Handroanthus impetiginosus]
108	SPAD_SB	6	sca17_17110190	17	75.2113	16.8925	lm×ll	Testcross	C/T	TDX	PIN25528.1	TPR repeat-containing thioredoxin TDX [Sesamum indicum]
109	SPAD_SB	7	sca17_17172865	17	75.2319	17.4955	lm×ll	Testcross	G/A	CDL12_01727	PIN25534.1	hypothetical protein CDL12_01727 [Handroanthus impetiginosus]
110	SPAD_SB	8	sca17_17173655	17	76.5447	18.248	lm×ll	Testcross	T/C	CDL12_01727	PIN25534.1	hypothetical protein CDL12_01727 [Handroanthus impetiginosus]
111	SPAD_SB	9	sca17_17173761	17	76.5573	17.1336	lm×ll	Testcross	G/C	CDL12_01727	PIN25534.1	hypothetical protein CDL12_01727 [Handroanthus impetiginosus]
112	SPAD_SB	10	sca17_17225426	17	77.5638	16.9457	lm×ll	Testcross	A/G	COG1	PIN16662.1	Conserved oligomeric Golgi complex subunit 1 [Handroanthus impetiginosus]
113	SPAD_SB	11	sca17_17234587	17	78.5619	17.8161	lm×ll	Testcross	T/G	MYB52-like	A0A6I9TQZ9	transcription factor MYB52-like [Sesamum indicum]
114	SPAD_SB	12	sca17_17235000	17	79.56	18.4298	lm×ll	Testcross	C/T	MYB52-like	A0A6I9TQZ9	transcription factor MYB52-like [Sesamum indicum]
115	SPAD_SB	13	sca17_17244772	17	80.5581	18.049	lm×ll	Testcross	C/G	GAD/SPL	PIN05898.1	Glutamate decarboxylase/sphingosine phosphate lyase [Handroanthus impetiginosus]
116	SPAD_SB	15	sca17_17244787	17	80.5581	17.3856	lm×ll	Testcross	T/A	GAD/SPL	PIN05898.1	Glutamate decarboxylase/sphingosine phosphate lyase [Handroanthus impetiginosus]
117	SPAD_SB	14	sca17_17244806	17	80.5581	17.8376	lm×ll	Testcross	A/G	GAD/SPL	PIN05898.1	Glutamate decarboxylase/sphingosine phosphate lyase [Handroanthus impetiginosus]
118	SPAD_SB	16	sca17_17244846	17	81.5562	17.6419	lm×ll	Testcross	G/A	GAD/SPL	PIN05898.1	Glutamate decarboxylase/sphingosine phosphate lyase [Handroanthus impetiginosus]
119	SPAD_SB	17	sca17_17274592	17	81.6065	17.3371	lm×ll	Testcross	A/G	DnaJ	PIN25516.1	Molecular chaperone (DnaJ superfamily) [Handroanthus impetiginosus]
120	SPAD_SB	18	sca17_17540342	17	87.3011	18.0398	lm×ll	Testcross	A/T	CDL12_18051	PIN09373.1	hypothetical protein CDL12_18051 [Handroanthus impetiginosus]
121	SPAD_V	1	sca17_17173655	17	76.5447	15.9975	lm×ll	Testcross	T/C	CDL12_01727	PIN25534.1	hypothetical protein CDL12_01727 [Handroanthus impetiginosus]
122	SPAD_V	2	sca17_17235000	17	79.56	16.0749	lm×ll	Testcross	C/T	MYB52-like	A0A6I9TQZ9	transcription factor MYB52-like [Sesamum indicum]
123	SPAD_V	3	sca17_17540342	17	87.3011	16.0719	lm×ll	Testcross	A/T	CDL12_18051	PIN09373.1	hypothetical protein CDL12_18051 [Handroanthus impetiginosus]

## Sheet: TableS2
Table S2 Annotation of genes that interact with the significant covQTLs via the bivariate mapping model.
Marker ID	Trait	Node protein	annotation
sca1_3488576	WD_DBH; H_DBH; LA_DBH; SPAD_DBH; L/W_DBH; H_V	Interactive genes of UVH1
		UVH1	Restriction endonuclease, type II-like superfamily protein; Seems to be involved in nucleotide excision repair (NER) of damaged DNA (dark repair mechanism). Involved in repair of UV light, and probably oxidative damage. The UVH1/RAD1-ERCC1/RAD10 complex may act as an endonuclease making DNA incision 5' to the lesion site. In vitro, is implicated in double strand breaks (DSBs) repair and is requir…
		PCNA1	Proliferating cellular nuclear antigen 1; This protein is an auxiliary protein of DNA polymerase delta and is involved in the control of eukaryotic DNA replication by increasing the polymerase's processibility during elongation of the leading strand; Belongs to the PCNA family
		RPA2	Replication protein A 32 kDa subunit A; Component of the replication protein A complex (RPA) required for DNA recombination, repair and replication. The activity of RPA is mediated by single-stranded DNA binding and protein interactions. Required fo cell division in meristems. Involved in the maintenance of transcriptional epigenetic gene silencing (TGS) at specific loci (including some transposo…
		PCNA2	Proliferating cell nuclear antigen 2; This protein is an auxiliary protein of DNA polymerase delta and is involved in the control of eukaryotic DNA replication by increasing the polymerase's processibility during elongation of the leading strand (By similarity). May be involved in UV resistance; Belongs to the PCNA family
		RPA32B	Replication protein A 32 kDa subunit B; Component of the replication protein A complex (RPA) required for DNA recombination, repair and replication. The activity of RPA is mediated by single-stranded DNA binding and protein interactions. Required fo cell division in meristems. Involved in the maintenance of transcriptional epigenetic gene silencing (TGS) at specific loci (including some transposo…
		UVH3	5'-3' exonuclease family protein; Putative single-stranded DNA endonuclease involved in nucleotide excision repair (NER) of UV- and oxidative damaged DNA. May make the 3'-incision step in NER. Seems to play a role in senescence program; Belongs to the XPG/RAD2 endonuclease family. XPG subfamily
		RPA70B	Replication protein A 70 kDa DNA-binding subunit B; Component of the replication protein A complex (RPA) required for DNA recombination, repair and replication. The activity of RPA is mediated by single-stranded DNA binding and protein interactions (By similarity). Probably involved in repair of double-strand DNA breaks (DSBs) induced by genotoxic stresses (By similarity)
		RPA70D	Replication protein A 70 kDa DNA-binding subunit D; Component of the replication protein A complex (RPA) required for DNA recombination, repair and replication. The activity of RPA is mediated by single-stranded DNA binding and protein interactions. Probably involved in repair of double-strand DNA breaks (DSBs) induced by genotoxic stresses (By similarity)
		UVH6	RAD3-like DNA-binding helicase protein; Putative ATP-dependent 5'-3' DNA helicase involved in nucleotide excision repair (NER) of UV-damaged DNA. May open DNA around the damage. Essential during plant growth. May negatively regulate a common response program mediated by UV damage and heat stress, that leads to tissue death and reduced chloroplast function; Belongs to the helicase family. RAD3/XPD…
		GTF2H2	General transcription factor IIH subunit 2; Component of the general transcription and DNA repair factor IIH (TFIIH) core, which is essential for transcription, and is involved in nucleotide excision repair (NER) of damaged DNA. Can restore UV resistance in the NER-deficient ssl1-1 yeast mutant
sca1_702245	H_DBH; H_V	Interactive genes of CLPT2
		AT4G12060	AT4G12060 - ATP-dependent Clp protease ATP-binding subunit CLPT2, chloroplastic; Accessory protein regulating the assembly of the plastidial Clp protease system. CLPT1 first binds to the heptameric P-ring containing the CLP3-6 subunits followed by CLPT2, and only then does the P-ring combine with the R-ring composed of the clpP1 and CLPR1-4 subunits. Once the core complex is fully assembled, it t…
		AT1G68660	Ribosomal protein L12/ ATP-dependent Clp protease adaptor protein ClpS family protein; Small adapter protein that modulate the activity of CLPC (By similarity). Involved in plastid biogenesis in particular when chloroplast protein synthesis capacity is a limiting factor. Probably involved in substrate selection for plastid Clp protease system. Recruitment to ClpC chaperones is facilitated by CLPF…
		CLPR1	ATP-dependent Clp protease proteolytic subunit-related protein 1, chloroplastic; Encodes a ClpP-related sequence. Though similar to ClpP proteins, this does not contains the highly conserved catalytic triad of Ser-type proteases (Ser-His-Asp). The name reflects nomenclature described in Adam et. al (2001)
		CLPP3	ATP-dependent Clp protease proteolytic subunit 3, chloroplastic; Cleaves peptides in various proteins in a process that requires ATP hydrolysis. Has a chymotrypsin-like activity. Plays a major role in the degradation of misfolded proteins (By similarity). In the absence of CLPP3, modified ClpPR core(s) could be formed, albeit at strongly reduced levels; Belongs to the peptidase S14 family
		CLPP6	ATP-dependent Clp protease proteolytic subunit 6, chloroplastic; Cleaves peptides in various proteins in a process that requires ATP hydrolysis. Has a chymotrypsin-like activity. Plays a major role in the degradation of misfolded proteins (By similarity). Essential protein required for chloroplast development and integrity
		CLPR4	ATP-dependent Clp protease proteolytic subunit-related protein 4, chloroplastic; Involved in plastid protein homeostasis; Belongs to the peptidase S14 family
		AT1G09130	ATP-dependent caseinolytic (Clp) protease/crotonase family protein; Its function is described as serine-type endopeptidase activity; Involved in proteolysis; Located in mitochondrion, chloroplast stroma; Expressed in 24 plant structures; Expressed during 15 growth stages; Contains the following InterPro domains: Peptidase S14, ClpP (InterPro:IPR001907); BEST Arabidopsis thaliana protein match is:…
		CLP2	ATP-dependent Clp protease proteolytic subunit-related protein 2, chloroplastic; Encodes a ClpP-related sequence. Though similar to ClpP proteins, this does not contains the highly conserved catalytic triad of Ser-type proteases (Ser-His-Asp). The name reflects nomenclature described in Adam et. al (2001); Belongs to the peptidase S14 family
		CLPP4	ATP-dependent Clp protease proteolytic subunit 4, chloroplastic; Cleaves peptides in various proteins in a process that requires ATP hydrolysis. Has a chymotrypsin-like activity. Plays a major role in the degradation of misfolded proteins (By similarity). Essential protein required for chloroplast development and integrity. Essential for Embryogenesis; Belongs to the peptidase S14 family
		PCLPP	Chloroplastic ATP-dependent Clp protease proteolytic subunit 1; Encodes the only ClpP (caseinolytic protease) encoded within the plastid genome. Contains a highly conserved catalytic triad of Ser-type proteases (Ser-His-Asp). Part of the 350 kDa chloroplast Clp complex. The name reflects nomenclature described in Adam et. al (2001)
		CLPP5	ATP-dependent Clp protease proteolytic subunit 5, chloroplastic; One of several nuclear-encoded ClpPs (caseinolytic protease). Contains a highly conserved catalytic triad of Ser-type proteases (Ser-His-Asp). The name reflects nomenclature described in Adam et. al (2001); Belongs to the peptidase S14 family
sca12_17626104	SPAD_H	Interactive genes of CSTF64
		CSTF64	Cleavage stimulating factor 64; One of the multiple factors required for polyadenylation and 3'-end cleavage of pre-mRNAs (By similarity). This subunit is directly involved in the binding to pre-mRNAs, especially on the 3' non-coding region. Required for the targeted 3' processing of antisense transcripts that triggers transcriptional silencing of the corresponding sense gene (461 aa)
		CSTF77	Tetratricopeptide repeat (TPR)-like superfamily protein; One of the multiple factors required for polyadenylation and 3'-end cleavage of pre-mRNAs (By similarity). Required for the targeted 3' processing of antisense transcripts that triggers transcriptional silencing of the corresponding sense gene
		AT1G27590	At1g27590; Contains the following InterPro domains: Protein of unknown function DUF3453 (InterPro:IPR021850); BEST Arabidopsis thaliana protein match is: phosphatidylinositol 3- and 4-kinase family protein (TAIR:AT1G27570.1); Has 109 Blast hits to 109 proteins in 38 species: Archae - 0; Bacteria - 0; Metazoa - 65; Fungi - 4; Plants - 38; Viruses - 0; Other Eukaryotes - 2 (source: NCBI BLink)
		AT1G27595	Symplekin; Contains the following InterPro domains: Symplekin tight junction protein C-terminal (InterPro:IPR022075); BEST Arabidopsis thaliana protein match is: HEAT repeat-containing protein (TAIR:AT5G01400.1); Has 593 Blast hits to 297 proteins in 111 species: Archae - 0; Bacteria - 3; Metazoa - 139; Fungi - 49; Plants - 57; Viruses - 0; Other Eukaryotes - 345 (source: NCBI BLink)
		AT3G66652	Fip1 motif-containing protein; Component of the cleavage and polyadenylation specificity factor (CPSF) complex that plays a key role in pre- mRNA 3'-end formation, recognizing the AAUAAA signal sequence and interacting with poly(A) polymerase and other factors to bring about cleavage and poly(A) addition. FIP1L1 contributes to poly(A) site recognition and stimulates poly(A) addition. Binds to U-r…
		AT5G10350	RNA-binding (RRM/RBD/RNP motifs) family protein; Involved in the 3'-end formation of mRNA precursors (pre-mRNA) by the addition of a poly(A) tail of 200-250 nt to the upstream cleavage product. Stimulates poly(A) polymerase (PAPOLA) conferring processivity on the poly(A) tail elongation reaction and controls also the poly(A) tail length. Increases the affinity of poly(A) polymerase for RNA. Binds…
		CPSF100	Encodes a protein similar to the 100kD subunit of cleavage and polyadenylation specificity factor (CPSF), the factor responsible for the recognition of the AAUAAA motif during mRNA polyadenylation. The protein interacts with a portion of a nuclear poly(A) polymerase. It is likely to be a part of the mRNA 3'end formation apparatus
		CPSF160	Cleavage and polyadenylation specificity factor subunit 1; CPSF plays a key role in pre-mRNA 3'-end formation, recognizing the AAUAAA signal sequence and interacting with poly(A)polymerase and other factors to bring about cleavage and poly(A) addition. This subunit is involved in the RNA recognition step of the polyadenylation reaction; Belongs to the CPSF1 family
		FIP1[V]	Homolog of yeast FIP1 [V]; Essential gene. Component of the cleavage and polyadenylation specificity factor (CPSF) complex that plays a key role in pre-mRNA 3'-end formation, recognizing the AAUAAA signal sequence and interacting with poly(A) polymerase and other factors to bring about cleavage and poly(A) addition. FIP1L1 contributes to poly(A) site recognition and stimulates poly(A) addition. B…
		AT5G60940	Transducin/WD40 repeat-like superfamily protein; One of the multiple factors required for polyadenylation and 3'-end cleavage of pre-mRNAs. May be responsible for the interaction of CSTF with other factors to form a stable complex on the pre-mRNA
		ESP4	Uncharacterized protein T10O8_110; Encodes a Symplekin/Pta1 homologue which would have the potential to interact with either ESP1 or AtCstF64
sca12_17671941	SPAD_H	Interactive genes of MYB
		AT5G56840	Similarity to Myb-related transcription activator; Myb-like transcription factor family protein; Contains the following InterPro domains: SANT, DNA-binding (InterPro:IPR001005), Homeodomain-like (InterPro:IPR009057), Myb, DNA-binding (InterPro:IPR014778), Zinc finger, CCHC-type (InterPro:IPR001878), HTH transcriptional regulator, Myb-type, DNA-binding (InterPro:IPR017930), Myb-like DNA-binding do…
		HSFC1	Heat stress transcription factor C-1; Transcriptional regulator that specifically binds DNA sequence 5'-AGAAnnTTCT-3' known as heat shock promoter elements (HSE); Belongs to the HSF family. Class C subfamily
		AT1G13990	Plant/protein; Unknown protein; Its function is described as molecular_function unknown; Involved in biological_process unknown; Located in chloroplast; Expressed in 23 plant structures; Expressed during 13 growth stages; Contains the following InterPro domains: Protein of unknown function DUF3110 (InterPro:IPR021503); Has 4 Blast hits to 4 proteins in 1 species: Archae - 0; Bacteria - 0; Metazoa…
		AT5G59960	K-stimulated pyrophosphate-energized sodium pump protein; Unknown protein; Its function is described as molecular_function unknown; Involved in biological_process unknown; Located in nucleus; Expressed in 24 plant structures; Expressed during 15 growth stages; Has 30201 Blast hits to 17322 proteins in 780 species: Archae - 12; Bacteria - 1396; Metazoa - 17338; Fungi - 3422; Plants - 5037; Viruses…
		OZF1	CCCH-type zinc finger family protein; Contains the following InterPro domains: Zinc finger, CCCH-type (InterPro:IPR000571); BEST Arabidopsis thaliana protein match is: Zinc finger C-x8-C-x5-C-x3-H type family protein (TAIR:AT4G29190.1); Has 721 Blast hits to 690 proteins in 126 species: Archae - 0; Bacteria - 0; Metazoa - 152; Fungi - 6; Plants - 412; Viruses - 0; Other Eukaryotes - 151 (source: …
		ATCTH	Putative Cys3His zinc finger protein (ATCTH) mRNA, complete
		OZF2	Zinc finger C-x8-C-x5-C-x3-H type family protein; Contains the following InterPro domains: Zinc finger, CCCH-type (InterPro:IPR000571); BEST Arabidopsis thaliana protein match is: CCCH-type zinc finger family protein (TAIR:AT2G19810.1); Has 726 Blast hits to 700 proteins in 125 species: Archae - 0; Bacteria - 0; Metazoa - 157; Fungi - 3; Plants - 406; Viruses - 0; Other Eukaryotes - 160 (source: …
		AT5G58000	Reticulon-like protein B21; Reticulon family protein; Located in endoplasmic reticulum, chloroplast; Contains the following InterPro domains: Reticulon (InterPro:IPR003388); BEST Arabidopsis thaliana protein match is: Reticulon family protein (TAIR:AT2G20590.1); Has 1128 Blast hits to 1113 proteins in 146 species: Archae - 0; Bacteria - 2; Metazoa - 759; Fungi - 49; Plants - 88; Viruses - 4; Othe…
		MYB7	Transcription factor MYB7; Transcription factor involved in the negative regulation of flavonol biosynthesis. Represses the early phenylpropanoid genes, phenylalanine ammonia-lyase (PAL), cinnamate 4-hydroxylase (C4H) and 4-coumarate-CoA ligase (4CL), as well as the flavonoid- specific genes, flavonoid 3'-hydroxylase (F3'H) and dihydroflavonol 4-reductase (DFR). Plays a role in seed germination i…
		MYB32	Transcription factor MYB32; Member of the R2R3 factor gene family
		MYB4	Transcription repressor MYB4; Encodes a R2R3 MYB protein which is involved in the response to UV-B. It functions as a repressor of target gene expression. One of its target genes encodes cinnamate 4-hydroxylase; mutants accumulate sinapate esters in their leaves. MYB4 binds to its own promoter and represses its own expression. Nuclear localization of MYB4 depends on the action of the beta importi…
sca12_17839628	SPAD_H	Interactive genes of ABC
		ABCB11	ABC transporter B family member 11; P-glycoprotein 11 (PGP11); Its function is described as ATPase activity, coupled to transmembrane movement of substances; Involved in transport, transmembrane transport; Located in plasma membrane; Expressed in callus; Contains the following InterPro domains: ATPase, AAA+ type, core (InterPro:IPR003593), ABC transporter-like (InterPro:IPR003439), ABC transporte…
		GSTT3	Glutathione S-transferase THETA 3; May be involved in the conjugation of reduced glutathione to a wide number of exogenous and endogenous hydrophobic electrophiles and have a detoxification role against certain herbicides
		PAPP2C	Encodes a phytochrome-associated protein, PAPP2C (phytochrome-associated protein phosphatase type 2C). PAPP2C interacts in the nucleus with phyA (phytochrome A) and phyB. Functions as a regulator of phytochrome-interacting factor PIF3 by dephosphorylating phytochromes in the nucleus
		ABCA11	Member of ATH subfamily
		THY-1	Bifunctional dihydrofolate reductase-thymidylate synthase 1; Bifunctional enzyme. Involved in de novo dTMP biosynthesis. Key enzyme in folate metabolism. Can play two different roles depending on the source of dihydrofolate: de novo synthesis of tetrahydrofolate or recycling of the dihydrofolate released as one of the end products of the TS catalyzed reaction. Catalyzes an essential reaction for …
		AT2G21550	Bifunctional dihydrofolate reductase-thymidylate synthase; Bifunctional enzyme. Involved in de novo dTMP biosynthesis. Key enzyme in folate metabolism
		THY-2	Bifunctional dihydrofolate reductase-thymidylate synthase 2; Bifunctional enzyme. Involved in de novo dTMP biosynthesis. Key enzyme in folate metabolism. Can play two different roles depending on the source of dihydrofolate: de novo synthesis of tetrahydrofolate or recycling of the dihydrofolate released as one of the end products of the TS catalyzed reaction. Catalyzes an essential reaction for …
		ABCG29	ABC transporter G family member 29; May be a general defense protein
		PPI1	Proton pump-interactor 1; Promotes AHA1 plasma membrane ATPase activity by binding to a site different from the 14-3-3 binding site
		ABCE3	Member of NAP subfamily
		PGP1	CDP-diacylglycerol--glycerol-3-phosphate 3-phosphatidyltransferase 1, chloroplastic; Catalyzes the committed step to the synthesis of the acidic phospholipids. Transfers specifically a phosphatidyl group from CDP-diacylglycerol to glycerol-3-phosphate to form phosphatidylglycerophosphate. Cannot catalyze the phosphatidyl group transfer to inositol, serine, choline or phosphatidylglycerol. Possess…
sca12_18033821	SPAD_H	Interactive genes of Exonuclease
		WRNEXO	Werner Syndrome-like exonuclease; Exonuclease that digests recessed strands of DNA duplexes in the 3' to 5' direction but hardly single-stranded DNA or blunt-ended duplexes. Also able to digest 3'-protruding strands and 3'-recessed strand termini of duplexes containing mismatched bases (288 aa)
		ATP-dependent DNA helicase 2 subunit KU70; Single-stranded DNA-dependent ATP-dependent helicase. Involved in DNA non-homologous end joining (NHEJ) required for double-strand break repair. When associated with KU80, binds to double-stranded telomeric and non-telomeric DNA sequences, but not to single-stranded DNA. Plays a role in maintaining telomere length. Acts as a negative regulator of telomer…
		RECQL2	Mediator of RNA polymerase II transcription subunit 34; Component of the Mediator complex, a coactivator involved in the regulated transcription of nearly all RNA polymerase II-dependent genes. Mediator functions as a bridge to convey information from gene-specific regulatory proteins to the basal RNA polymerase II transcription machinery. The Mediator complex, having a compact conformation in it…
		AT5G24340	3'-5' exonuclease domain-containing protein; Its function is described as 3'-5' exonuclease activity, nucleic acid binding; Involved in nucleobase, nucleoside, nucleotide and nucleic acid metabolic process; Located in intracellular; Expressed in 8 plant structures; Expressed during 6 growth stages; Contains the following InterPro domains: Protein of unknown function DUF82 (InterPro:IPR002782), Po…
		KU80	ATP-dependent DNA helicase 2 subunit KU80; Ku80 and ku70 form the heterodimer complex Ku, required for proper maintenance of the telomeric C strand. Ku regulates the extension of the telomeric G strand. Interacts with WEX, and this interaction stimulates the WEX exonuclease activity. Binds double stranded DNA breaks as a heterodimer with Ku70, involved in non-homologous end joining repair. Mutant…
		AT5G07710	Polynucleotidyl transferase, ribonuclease H-like superfamily protein; Probable exonuclease involved in enuclation of sieve elements
		AT5G41620	Uncharacterized protein At5g41620; Its function is described as molecular_function unknown; Involved in biological_process unknown; Located in chloroplast, plasma membrane; Expressed in 9 plant structures; Expressed during 6 growth stages; BEST Arabidopsis thaliana protein match is: intracellular protein transport protein USO1-related (TAIR:AT1G64180.1); Has 30201 Blast hits to 17322 proteins in …
		AT5G58480	O-Glycosyl hydrolases family 17 protein; Its function is described as cation binding, hydrolase activity, hydrolyzing O-glycosyl compounds, catalytic activity; Involved in carbohydrate metabolic process; Located in anchored to plasma membrane, plasma membrane, anchored to membrane; Expressed in 22 plant structures; Expressed during 13 growth stages; Contains the following InterPro domains: X8 (In…
		STN1	Nucleic acid-binding, OB-fold-like protein; Component of the CST complex, a complex that binds to single-stranded DNA and is required to protect telomeres from DNA degradation. The CST complex binds single-stranded DNA with high affinity in a sequence-independent manner, while isolated subunits bind DNA with low affinity by themselves. Associates with enzymatically active telomerase. Plays a geno…
		AT5G47400	Sphingomyelin phosphodiesterase; Unknown protein; Its function is described as molecular_function unknown; Located in endomembrane system; Expressed in 23 plant structures; Expressed during 13 growth stages; Has 1807 Blast hits to 1807 proteins in 277 species: Archae - 0; Bacteria - 0; Metazoa - 736; Fungi - 347; Plants - 385; Viruses - 0; Other Eukaryotes - 339 (source: NCBI BLink)
		RecQl3	DEAD/DEAH box RNA helicase family protein; 3'-5' DNA helicase that may play a role in the repair of DNA. Exhibits an ATP or dATP-dependent DNA-helicase activity. Can not use GTP/dGTP, CTP/dCTP or UTP/dUTP as nucleotide cofactors. Catalyzes DNA strand annealing. On nicked Holliday junctions, unwinds the lagging strand. Cannot act on intact Holliday junctions; Belongs to the helicase family. RecQ s…
sca16_15544005	LA_PL; LL_LW	Interactive genes of E3 ubiquitin ligase
		AT1G14688	E3 ubiquitin ligase; Its function is described as molecular_function unknown; Involved in biological_process unknown; Located in cellular_component unknown; Contains the following InterPro domains: E3 Ubiquitin ligase (InterPro:IPR022170); Has 30201 Blast hits to 17322 proteins in 780 species: Archae - 12; Bacteria - 1396; Metazoa - 17338; Fungi - 3422; Plants - 5037; Viruses - 0; Other Eukaryote…
		MCM4	Minichromosome maintenance (MCM2/3/5) family protein; Probable component of the MCM2-7 complex (MCM complex) that may function as a DNA helicase and which is essential to undergo a single round of replication initiation and elongation per cell cycle in eukaryotic cells
		EMB2656	ARM repeat superfamily protein; EMBRYO DEFECTIVE 2656 (EMB2656); Its function is described as binding; Involved in mitotic chromosome condensation, embryo development ending in seed dormancy; Located in cellular_component unknown; Expressed in 11 plant structures; Expressed during 6 growth stages; Contains the following InterPro domains: Armadillo-type fold (InterPro:IPR016024); Has 333 Blast hit…
		PPK1	Uncharacterized protein At1g77720; Encodes a predicted protein kinase based on sequence similarity
		AT4G21820	Binding;calmodulin binding; Its function is described as calmodulin binding, binding; Located in chloroplast; Expressed in 13 plant structures; Expressed during 6 growth stages; Contains the following InterPro domains: Calponin-homology (InterPro:IPR016146), Armadillo (InterPro:IPR000225), Calponin-like actin-binding (InterPro:IPR001715), Armadillo-type fold (InterPro:IPR016024), IQ calmodulin-bi…
		MAD2	Mitotic spindle checkpoint protein MAD2; Required for the execution of the mitotic checkpoint which monitors the process of kinetochore-spindle attachment and delays the onset of anaphase when this process is not complete. It inhibits the activity of the anaphase promoting complex by sequestering CDC20 until all chromosomes are aligned at the metaphase plate
		THY-1	Bifunctional dihydrofolate reductase-thymidylate synthase 1; Bifunctional enzyme. Involved in de novo dTMP biosynthesis. Key enzyme in folate metabolism. Can play two different roles depending on the source of dihydrofolate: de novo synthesis of tetrahydrofolate or recycling of the dihydrofolate released as one of the end products of the TS catalyzed reaction. Catalyzes an essential reaction for …
		AT2G21550	Bifunctional dihydrofolate reductase-thymidylate synthase; Bifunctional enzyme. Involved in de novo dTMP biosynthesis. Key enzyme in folate metabolism
		THY-2	Bifunctional dihydrofolate reductase-thymidylate synthase 2; Bifunctional enzyme. Involved in de novo dTMP biosynthesis. Key enzyme in folate metabolism. Can play two different roles depending on the source of dihydrofolate: de novo synthesis of tetrahydrofolate or recycling of the dihydrofolate released as one of the end products of the TS catalyzed reaction. Catalyzes an essential reaction for …
		AT3G54630	Uncharacterized protein T14E10_200; Contains the following InterPro domains: Kinetochore protein Ndc80 (InterPro:IPR005550); Has 24780 Blast hits to 15608 proteins in 1321 species: Archae - 545; Bacteria - 2969; Metazoa - 12597; Fungi - 2181; Plants - 1581; Viruses - 39; Other Eukaryotes - 4868 (source: NCBI BLink)
		MCM5	Minichromosome maintenance (MCM2/3/5) family protein; Member of the minichromosome maintenance complex, involved in DNA replication initiation. Abundant in proliferating and endocycling tissues. Localized in the nucleus during G1, S and G2 phases of the cell cycle, and are released into the cytoplasmic compartment during mitosis. Binds chromatin
sca16_29776499	WD_LA	Interactive genes of QUA2
		TSD2	S-adenosyl-L-methionine-dependent methyltransferases superfamily protein; Encodes TSD2 (TUMOROUS SHOOT DEVELOPMENT2), a putative methyltransferase with an essential role in cell adhesion and coordinated plant development; Belongs to the methyltransferase superfamily (684 aa)
		QUA1	Nucleotide-diphospho-sugar transferases superfamily protein; Quasimodo1, encodes a glycosyltransferase, involved in homogalacturonan biosynthesis; mutant shows cell adhesion defect and lower wall uronic acid content; Belongs to the glycosyltransferase 8 family
		EPC1	Nucleotide-diphospho-sugar transferases superfamily protein; Probable glycosyltransferase (By similarity). Maybe involved in cell-cell adhesion that maintains the integrity of organs by providing mechanical strength and facilitating the movement of metabolites throughout the plant during development. Prevents abscisic acid- (ABA-) mediated effects on development (e.g. cell size, flowering time, s…
		CGR3	Uncharacterized protein At5g65810; Unknown protein; BEST Arabidopsis thaliana protein match is: unknown protein (TAIR:AT3G49720.2); Has 30201 Blast hits to 17322 proteins in 780 species: Archae - 12; Bacteria - 1396; Metazoa - 17338; Fungi - 3422; Plants - 5037; Viruses - 0; Other Eukaryotes - 2996 (source: NCBI BLink)
		AT1G78230	Outer arm dynein light chain 1 protein; Involved in biological_process unknown; Located in vacuole; Contains the following InterPro domains: Leucine-rich repeat, typical subtype (InterPro:IPR003591), Leucine-rich repeat (InterPro:IPR001611); BEST Arabidopsis thaliana protein match is: Outer arm dynein light chain 1 protein (TAIR:AT4G03260.2); Has 24271 Blast hits to 14439 proteins in 747 species:…
		AT2G01480	O-fucosyltransferase family protein; Glycosyltransferase that plays a role in cell adhesion; Belongs to the glycosyltransferase GT65R family
		AT1G52420	UDP-Glycosyltransferase superfamily protein; Its function is described as transferase activity, transferring glycosyl groups; Involved in biosynthetic process; Expressed in 22 plant structures; Expressed during 13 growth stages; Contains the following InterPro domains: Glycosyl transferase, group 1 (InterPro:IPR001296); BEST Arabidopsis thaliana protein match is: UDP-Glycosyltransferase superfami…
		AT1G73160	UDP-Glycosyltransferase superfamily protein; Its function is described as transferase activity, transferring glycosyl groups; Involved in biosynthetic process; Expressed in root; Contains the following InterPro domains: Glycosyl transferase, group 1 (InterPro:IPR001296); BEST Arabidopsis thaliana protein match is: UDP-Glycosyltransferase superfamily protein (TAIR:AT4G19460.1); Has 13084 Blast hit…
		AT3G15940	UDP-Glycosyltransferase superfamily protein; Its function is described as transferase activity, transferring glycosyl groups; Involved in biosynthetic process; Located in chloroplast; Expressed in 21 plant structures; Expressed during 13 growth stages; Contains the following InterPro domains: Glycosyl transferase, group 1 (InterPro:IPR001296); BEST Arabidopsis thaliana protein match is: UDP-Glyco…
		GSL12	Glucan synthase-like 12; Involved in callose synthesis at the forming cell plate during cytokinesis. During plant growth and development, callose is found as a transitory component of the cell plate in dividing cells, is a major component of pollen mother cell walls and pollen tubes, and is found as a structural component of plasmodesmatal canals (By similarity); Belongs to the glycosyltransferas…
		GLR1.1	Glutamate receptor 1.1; Glutamate-gated receptor that probably acts as non- selective cation channel. Can transport sodium, potassium, and calcium ions. Functions as a carbon and nitrogen regulator and/or sensor that regulates carbon and nitrogen metabolism and distinct physiological process such as germination through the control of acid abscisic (ABA) biosynthesis. May be involved in light-sign…
sca17_16227052; sca17_16227055; sca17_16227081	SPAD_SB	Interactive genes of MTERF4
		BSM	Mitochondrial transcription termination factor family protein; Transcription termination factor required for processing and steady-state levels of plastid transcripts. Required for splicing of the chloroplastic Clp protease (ClpP) group IIa intron. Required for maturation of 16S rRNA and 23S rRNA in the chloroplast. Essential for embryogenesis. Required for the maintenance of the correct levels o…
		SHOT1	Mitochondrial transcription termination factor family protein; Transcription termination factor involved in the regulation of mitochondrial-encoded gene expression. Essential for normal plant growth and development
		FLN2	Fructokinase-like 2, chloroplastic; Required for proper chloroplast development, most likely through regulating plastid-encoded polymerase (PEP) dependent chloroplast transcription. Acts as a component of the transcriptionally active plastid chromosome that is required for plastid gene expression; Belongs to the carbohydrate kinase PfkB family
		AT5G46580	Pentatricopeptide (PPR) repeat-containing protein; Involved in biological_process unknown; Located in chloroplast; Expressed in 23 plant structures; Expressed during 13 growth stages; Contains the following InterPro domains: Pentatricopeptide repeat (InterPro:IPR002885), Smr protein/MutS2 C-terminal (InterPro:IPR002625); BEST Arabidopsis thaliana protein match is: pentatricopeptide (PPR) repeat-c…
		CAF2	RNA-binding CRS1 / YhbY (CRM) domain-containing protein; Essential protein required for the splicing of group IIB introns in chloroplasts. Forms splicing particles with CRS2. Interacts with RNA and confers intron specificity of the splicing particles
		CRS1	Chloroplastic group IIA intron splicing facilitator CRS1, chloroplastic; Required for the splicing of group IIA introns in chloroplasts, by regulating the intron folding. Forms splicing particles with RNA. May also be involved in chloroplast protein translation
		CFM2	CRM-domain containing factor CFM2, chloroplastic; Binds specific group II introns in chloroplasts and facilitates their splicing. Acts on both subgroup IIA and subgroup IIB introns. The substrates of the subgroup IIB also require the CRM domain proteins CAF1 or CAF2, with a simultaneous binding of CFM2 and CAF1 or CAF2. Can bind to and promote the splicing of the single group I intron in chloropl…
		SCA3	DNA-directed RNA polymerase 3, chloroplastic; Nuclear-encoded DNA-dependent RNA polymerase that catalyzes the transcription of DNA into RNA in chloroplasts using the four ribonucleoside triphosphates as substrates (Probable). Required for chloroplast development and leaf mesophyll cell proliferation
		WTF1	Ubiquitin carboxyl-terminal hydrolase family protein; RNA-binding protein involved in group II intron splicing. Binds specific group II introns and promotes their splicing. Functions in the context of a heterodimer with the ribonuclease III domain-containing protein RNC1
		AT5G48470	Protein PEP-RELATED DEVELOPMENT ARRESTED 1, chloroplastic; Plays an essential role in early steps of chloroplast development. May be involved in the redox control of plastid gene expression by maintening the redox state around chloroplast nucleoids. May positively regulate plastid-encoded RNA polymerase (PEP) activity, through binding to FSD2
		FLN1	Fructokinase-like 1, chloroplastic; Required for proper chloroplast development, most likely through regulating plastid-encoded polymerase (PEP) dependent chloroplast transcription. Acts as a component of the transcriptionally active plastid chromosome that is required for plastid gene expression; Belongs to the carbohydrate kinase PfkB family
sca17_17110190	SPAD_SB	Interactive genes of TDX
		TDX	Tetraticopeptide domain-containing thioredoxin; Thiol-disulfide oxidoreductase that possesses insulin disulfide bonds reducing activity, disulfide reductase, foldase chaperone and holdase chaperone activities. Heat shock causes oligomerization and formation of high molecular weiht (HMW) complexes with concomitant functional switching from a disulfide reductase and foldase chaperone to a holdase c…
		HSP70	Probable mediator of RNA polymerase II transcription subunit 37c; Component of the Mediator complex, a coactivator involved in the regulated transcription of nearly all RNA polymerase II-dependent genes. Mediator functions as a bridge to convey information from gene-specific regulatory proteins to the basal RNA polymerase II transcription machinery. The Mediator complex, having a compact conforma…
		CHIP	Carboxyl terminus of HSC70-interacting protein; Has E3 ubiquitin-protein ligase activity and may target misfolded substrates towards proteasomal degradation. Regulates the activity of some serine/threonine-protein phosphatases by E3 ubiquitin-protein ligase activity. Required for responses to biotic and abiotic stresses such as auxin, abscisic acid (ABA), low and high temperature and darkness, pr…
		HSP91	Heat shock 70 kDa protein 14; In cooperation with other chaperones, Hsp70s stabilize preexistent proteins against aggregation and mediate the folding of newly translated polypeptides in the cytosol as well as within organelles. These chaperones participate in all these processes through their ability to recognize nonnative conformations of other proteins. They bind extended peptide segments with …
		AT1G11660	Heat shock protein 70 (Hsp 70) family protein; Its function is described as ATP binding; Involved in protein folding; Located in cellular_component unknown; Expressed in 24 plant structures; Expressed during 15 growth stages; Contains the following InterPro domains: Heat shock protein Hsp70 (InterPro:IPR001023), Heat shock protein 70 (InterPro:IPR013126); BEST Arabidopsis thaliana protein match i…
		Hsp70-15	Heat shock protein 70 (Hsp 70) family protein; In cooperation with other chaperones, Hsp70s stabilize preexistent proteins against aggregation and mediate the folding of newly translated polypeptides in the cytosol as well as within organelles. These chaperones participate in all these processes through their ability to recognize nonnative conformations of other proteins. They bind extended pepti…
		BIP3	Probable mediator of RNA polymerase II transcription subunit 37b; Component of the Mediator complex, a coactivator involved in the regulated transcription of nearly all RNA polymerase II-dependent genes. Mediator functions as a bridge to convey information from gene-specific regulatory proteins to the basal RNA polymerase II transcription machinery. The Mediator complex, having a compact conforma…
		BIP1	Mediator of RNA polymerase II transcription subunit 37a; Component of the Mediator complex, a coactivator involved in the regulated transcription of nearly all RNA polymerase II-dependent genes. Mediator functions as a bridge to convey information from gene-specific regulatory proteins to the basal RNA polymerase II transcription machinery. The Mediator complex, having a compact conformation in i…
		BIP2	Mediator of RNA polymerase II transcription subunit 37f; Component of the Mediator complex, a coactivator involved in the regulated transcription of nearly all RNA polymerase II-dependent genes. Mediator functions as a bridge to convey information from gene-specific regulatory proteins to the basal RNA polymerase II transcription machinery. The Mediator complex, having a compact conformation in i…
		MTHSC70-2	Heat shock 70 kDa protein 10, mitochondrial; In cooperation with other chaperones, Hsp70s stabilize preexistent proteins against aggregation and mediate the folding of newly translated polypeptides in the cytosol as well as within organelles. These chaperones participate in all these processes through their ability to recognize nonnative conformations of other proteins. They bind extended peptide…
		HSC70-1	Probable mediator of RNA polymerase II transcription subunit 37e; Component of the Mediator complex, a coactivator involved in the regulated transcription of nearly all RNA polymerase II-dependent genes. Mediator functions as a bridge to convey information from gene-specific regulatory proteins to the basal RNA polymerase II transcription machinery. The Mediator complex, having a compact conforma…
sca17_17225426	SPAD_SB	Interactive genes of COG1
		AT1G29160	AT1G29160 - Dof-type zinc finger DNA-binding family protein; Transcription factor that binds specifically to a 5'- AA[AG]G-3' consensus core sequence. Acts as a negative regulator in the phytochrome-mediated light responses. Controls phyB- mediated end-of-day response and the phyA-mediated anthocyanin accumulation. Not involved in direct flowering time regulation [a.k.a. COG1, F28N24.35, DOF1.5]
		GA3OX3	Gibberellin 3-beta-dioxygenase 3; Converts the inactive gibbberellin (GA) precursors GA9 and GA20 in the bioactives gibberellins GA4 and GA1. Involved in the production of bioactive GA for reproductive development; Belongs to the iron/ascorbate-dependent oxidoreductase family. GA3OX subfamily
		PHYA	Phytochrome A; Regulatory photoreceptor which exists in two forms that are reversibly interconvertible by light: the Pr form that absorbs maximally in the red region of the spectrum and the Pfr form that absorbs maximally in the far-red region. Photoconversion of Pr to Pfr induces an array of morphogenetic responses, whereas reconversion of Pfr to Pr cancels the induction of those responses. Pfr …
		PHYB	Phytochrome B; Regulatory photoreceptor which exists in two forms that are reversibly interconvertible by light: the Pr form that absorbs maximally in the red region of the spectrum and the Pfr form that absorbs maximally in the far-red region. Photoconversion of Pr to Pfr induces an array of morphogenetic responses, whereas reconversion of Pfr to Pr cancels the induction of those responses. Pfr …
sca17_17244772; sca17_17244787; sca17_17244806; sca17_17244846	WD_SPAD; LA_SPAD; SPAD_SM	Interactive genes of GAD/SPL
		GAD	Glutamate decarboxylase 1; Catalyzes the production of GABA. The calmodulin-binding is calcium-dependent and it is proposed that this may, directly or indirectly, form a calcium regulated control of GABA biosynthesis; Belongs to the group II decarboxylase family (502 aa)
		POP2	Pyridoxal phosphate (PLP)-dependent transferases superfamily protein; Transaminase that degrades gamma-amino butyric acid (GABA) and uses pyruvate or glyoxylate as amino-group acceptor, but not 2-oxoglutarate. The pyruvate-dependent activity is reversible while the glyoxylate-dependent activity is irreversible. Cannot use beta-alanine, ornithine, acetylornithine, serine, glycine, asparagine, glut…
		AT1G51720	Amino acid dehydrogenase family protein; Its function is described as oxidoreductase activity, binding, catalytic activity; Involved in oxidation reduction, metabolic process, cellular amino acid metabolic process; Located in cellular_component unknown; Expressed in 22 plant structures; Expressed during 13 growth stages; Contains the following InterPro domains: Glutamate/phenylalanine/leucine/val…
		ALDH12A1	Encodes mitochondrial Delta-pyrroline-5- carboxylate dehydrogenase. Involved in the catabolism of proline to glutamate. Involved in protection from proline toxicity. Induced at pathogen infection sites. P5CDH and SRO5 (an overlapping gene in the sense orientation) generate 24-nt and 21-nt siRNAs, which together are components of a regulatory loop controlling reactive oxygen species (ROS) producti…
		GLT1	Glutamate synthase 1 [NADH], chloroplastic; Involved in glutamate biosynthesis. Required for non- photorespiratory ammonium assimilation. Probably involved in primary ammonium assimilation in roots
		PANC	Pantoate--beta-alanine ligase; Encodes a pantothenate synthetase that appears to be located in the cytosol. This protein is expected to play a role in pantothenate (vitamin B5) biosynthesis. Analysis of the catalytic properties of this enzyme indicate that it might be able to synthesize adequate amounts of pantothenate even in the presence of low levels of pantoate
		BETA-UP	Beta-ureidopropionase; Converts N-carbamoyl-beta-aminoisobutyrate and N- carbamoyl-beta-alanine (3-ureidopropanoate) to, respectively, beta-aminoisobutyrate and beta-alanine, ammonia and carbon dioxide. Involved in the recycling of nitrogen from nucleobases to general nitrogen metabolism
		AT4G24830	Argininosuccinate synthase, chloroplastic; Arginosuccinate synthase family; Its function is described as argininosuccinate synthase activity, ATP binding; Involved in arginine biosynthetic process; Located in chloroplast stroma, chloroplast; Expressed in 25 plant structures; Expressed during 15 growth stages; Contains the following InterPro domains: Rossmann-like alpha/beta/alpha sandwich fold (I…
		PDXH	Pyridoxine/pyridoxamine 5'-phosphate oxidase 1, chloroplastic; Catalyzes the oxidation of either pyridoxine 5'- phosphate (PNP) or pyridoxamine 5'-phosphate (PMP) into pyridoxal 5'-phosphate (PLP). Involved in the PLP salvage pathway. Has a higher preference for PNP over PMP. May also catalyze the epimerization of the S- and R-forms of NAD(P)HX, a damaged form of NAD(P)H that is a result of enzym…
		ALDH5F1	Succinate-semialdehyde dehydrogenase, mitochondrial; Oxidizes specifically succinate semialdehyde. Involved in plant response to environmental stress by preventing the accumulation of reactive oxygen species
		GDH2	Glutamate dehydrogenase 2; Encodes the beta-subunit of the glutamate dehydrogenase. The enzyme is almost exclusively found in the mitochondria of stem and leaf companion cells
		SPL	Protein SPOROCYTELESS; Transcriptional regulator of sporocyte development. Acts as an adapter-like transcriptional repressor recruiting TPL/TPR corepressors to inhibit TCP transcription factors. Required for nucellus and embryo sac development. Plays a central role in patterning both the proximal-distal and the adaxial-abaxial axes during ovule development. Involved in establishing the prospectiv…
		INO	Essential for formation and asymmetric growth of the ovule outer integument. Member of the YABBY protein family of putative transcription factors that contain apparent Cys(2)-Cys(2) zinc-finger domains and regions of similarity to the high mobility group (HMG) transcription factors. INO may be required for polarity determination in the central part of the ovule
		DYT1	Basic helix-loop-helix (bHLH) DNA-binding superfamily protein; Encodes a bHLH transcription factor strongly expressed in the tapetum from late anther stage 5 to early stage 6, and at a lower level in meiocytes. dyt1 mutant exhibits abnormal anther morphology beginning at anther stage 4. DYT1 acts downstream of SPL/NZZ and EMS1/EXS , and is required for normal expression of AMS, MS1 and other tape…
		EMS1	Leucine-rich repeat receptor protein kinase EMS1; Receptor with a serine/threonine-protein kinase activity required for the specification of the correct number of male archesporial initials and for the subsequent specification of tapetal and middle cell layer identities. In seeds, required for enhancing cell size and the rate of embryonic development
		MS1	RING/FYVE/PHD zinc finger superfamily protein; Transcriptional activator required for anther and post- meiotic pollen development and maturation. Seems to regulate inflorescence branching and floral development. May control tapetal development by directly regulating tapetal programmed cell death (PCD) and breakdown. Implicated in pollen cytosolic components and wall development (e.g. exine and in…
		AT4G38150	Pentatricopeptide repeat (PPR) superfamily protein; Contains the following InterPro domains: Pentatricopeptide repeat (InterPro:IPR002885); BEST Arabidopsis thaliana protein match is: Tetratricopeptide repeat (TPR)-like superfamily protein (TAIR:AT5G03560.2); Has 35233 Blast hits to 8000 proteins in 207 species: Archae - 4; Bacteria - 10; Metazoa - 48; Fungi - 167; Plants - 34530; Viruses - 0; Ot…
		TDF1	Duplicated homeodomain-like superfamily protein; Required for anther development and early tapetal function during microspore maturation. Regulates callose dissolution required for microspores release from the tetrads
		AMS	Basic helix-loop-helix (bHLH) DNA-binding superfamily protein; Transcription factor. Plays a crucial role in tapetum development. Required for male fertility and pollen differentiation, especially during the post-meiotic transcriptional regulation of microspore development within the developing anther. Binds E-box regions in the AHL16/TEK promoter
		TPD1	Protein TAPETUM DETERMINANT 1; Encodes a novel small protein which is similar to proteins of unknown function from other plant species. TPD1 is involved in cell specification during anther and pollen development. Identified in a screen for male steriles. Mutants lack tapetal cells and have an increased number of microsporocytes. Expressed in flower buds, leaves and young seedlings. In anthers, TP…
		YAB3	YABBY gene family member, likely has transcription factor activity, involved in specifying abaxial cell fate. Along with FIL, involved in patterning of the fruit. GUS reporter gene expression in seedlings is observed in the young leaves and as the leaf matures, expression is restricted to the abaxial tissues of leaves, expression is also observed on either side of the leaf margin in the younger t…
		AFO	Plant-specific transcription factor YABBY family protein; Involved in the abaxial cell fate determination during embryogenesis and organogenesis. Regulates the initiation of embryonic shoot apical meristem (SAM) development. Required during flower formation and development, particularly for the patterning of floral organs. Positive regulator of class B (AP3 and PI) activity in whorls 2 and 3. Neg…
sca17_17368127	LA_SPAD	Interactive genes of AP180
		AT1G05020	Clathrin coat assembly protein AP180; Adaptins are components of the adapter complexes which link clathrin to receptors in coated vesicles. Clathrin-associated protein complexes are believed to interact with the cytoplasmic tails of membrane proteins, leading to their selection and concentration. Binding of AP180 to clathrin triskelia promotes their assembly into 70-90 nm coats cages (653 aa)
		alpha-ADR	AP-2 complex subunit alpha-1; Subunit of the adaptor protein complex 2 (AP-2). Adaptor protein complexes function in protein transport via transport vesicles in different membrane traffic pathways. Adaptor protein complexes are vesicle coat components and appear to be involved in cargo selection and vesicle formation. AP-2 is involved in clathrin-dependent endocytosis in which cargo proteins are …
		AT5G11710	Clathrin interactor EPSIN 1; May have a role in transport via clathrin-coated vesicles from the trans-Golgi network to endosomes. Stimulates clathrin assembly (By similarity). Does not seem to bind to phospholipids. Plays an important role in the vacuolar trafficking of soluble cargo proteins at the trans-Golgi network; Belongs to the epsin family
		AT5G22780	Adaptor protein complex AP-2, alpha subunit; Subunit of the adaptor protein complex 2 (AP-2). Adaptor protein complexes function in protein transport via transport vesicles in different membrane traffic pathways. Adaptor protein complexes are vesicle coat components and appear to be involved in cargo selection and vesicle formation. AP-2 is involved in clathrin-dependent endocytosis in which carg…
		AT3G11130	Clathrin heavy chain 1; Clathrin is the major protein of the polyhedral coat of coated pits and vesicles (By similarity). Mediates endocytosis and is required for a correct polar distribution of PIN auxin transporters; Belongs to the clathrin heavy chain family
		AT4G10890	DDE family endonuclease; Unknown protein; Contains the following InterPro domains: Protein of unknown function DUF2439 (InterPro:IPR018838); BEST Arabidopsis thaliana protein match is: unknown protein (TAIR:AT1G43722.1); Has 30201 Blast hits to 17322 proteins in 780 species: Archae - 12; Bacteria - 1396; Metazoa - 17338; Fungi - 3422; Plants - 5037; Viruses - 0; Other Eukaryotes - 2996 (source: N…
		AT2G43160	Clathrin interactor EPSIN 2; May have a role in transport via clathrin-coated vesicles from the trans-Golgi network to endosomes. Stimulates clathrin assembly (By similarity). Binds to membranes enriched in phosphatidylinositol 3-phosphate (PtdIns(3)P). Plays an important role in protein trafficking
		CDC5	Cell division cycle 5-like protein; Component of the MAC complex that probably regulates defense responses through transcriptional control and thereby is essential for plant innate immunity. Possesses a sequence specific DNA sequence 'CTCAGCG' binding activity. Involved in mRNA splicing and cell cycle control. May also play a role in the response to DNA damage; Belongs to the CEF1 family
		AT4G17540	Uncharacterized protein At4g17540; Unknown protein; Has 30201 Blast hits to 17322 proteins in 780 species: Archae - 12; Bacteria - 1396; Metazoa - 17338; Fungi - 3422; Plants - 5037; Viruses - 0; Other Eukaryotes - 2996 (source: NCBI BLink)
		VTI1B	Vesicle transport v-SNARE family protein; Member of VTI1 Gene Family. Normally localizes to the transgolgi network and plasma membrane. A dominant mutation (zip1) alters the subcellular localization of VTI12 and suppresses loss of function mutation (zag1) of VTI11. Interacts with members of the SYP family. Involved in protein trafficking to protein storage vacuoles
		CIP4	COP1-interacting protein 4, a nuclear-localized positive regulator of arabidopsis photomorphogenesis
sca18_1321606	SPAD_H	Interactive genes of Inpp5a
		XP_010024238.1	Uncharacterized protein; Type I inositol 1,4,5-trisphosphate 5-phosphatase CVP2-like (627 aa)
		XP_010066449.1	Uncharacterized protein; ADP-ribosylation factor GTPase-activating protein AGD3
		XP_010033154.1	Ras-related protein RABE1c
		XP_010047397.1	Ras-related protein RABE1c-like isoform X1
		XP_010067383.1	Ras-related protein RABE1c-like
		XP_010038065.1	Uncharacterized protein LOC104426638
		XP_010024835.1	Uncharacterized protein; Probable membrane-associated kinase regulator 2
		XP_010040787.1	Uncharacterized protein; Probable membrane-associated kinase regulator 5
		XP_010044083.1	UPF0503 protein At3g09070, chloroplastic-like
		XP_010042512.1	Uncharacterized protein; Derived by automated computational analysis using gene prediction method: Gnomon. Supporting evidence includes similarity to: 8 Proteins, and 61% coverage of the annotated genomic feature by RNAseq alignments
		XP_010063952.1	Uncharacterized protein; Derived by automated computational analysis using gene prediction method: Gnomon. Supporting evidence includes similarity to: 14 ESTs, 2 Proteins, and 100% coverage of the annotated genomic feature by RNAseq alignments, including 26 samples with support for all annotated introns
sca18_25135841	LL_LW	Interactive genes of ak-hd 1
		AKHSDH1	ifunctional aspartokinase/homoserine dehydrogenase 1, chloroplastic; Encodes a bifunctional aspartate kinase/homoserine dehydrogenase. These two activities catalyze the first and the third steps toward the synthesis of the essential amino acids threonine, isoleucine and methionine (911 aa)
		HSK	Homoserine kinase; Catalyzes the ATP-dependent phosphorylation of L- homoserine to L-homoserine phosphate. Is specific for L-homoserine and cannot use other substrates such D-serine, L-serine, D- threonine and L-threonine, galactose or D-homoserine in vitro. Required for susceptibility to the downy mildew pathogen Hyaloperonospora parasitica; Belongs to the GHMP kinase family. Homoserine kinase s…
		MTO2	Pyridoxal-5'-phosphate-dependent enzyme family protein; Catalyzes the gamma-elimination of phosphate from L- phosphohomoserine and the beta-addition of water to produce L- threonine
		AT1G14810	Aspartate-semialdehyde dehydrogenase, putative; Encodes an aspartate semialdehyde dehydrogenase, which produces the branch point intermediate for lysine and threonine/methionine biosynthesis
		DHDPS2	4-hydroxy-tetrahydrodipicolinate synthase 2, chloroplastic; Encodes a protein that likely has dihydropicolinate synthase activity based on its mutant phenotype of decreased lysine levels and increased aspartate levels. The mutant also has increased levels of threonine. The enzyme is predicted to localize to the chloroplast; Belongs to the DapA family
		DHDPS1	4-hydroxy-tetrahydrodipicolinate synthase 1, chloroplastic; Encodes a dihydropicolinate synthase involved in lysine biosynthesis. The enzyme is allosterically inhibited by lysine. It is predicted to localize to the cholorplast
		AT1G72810	Pyridoxal-5'-phosphate-dependent enzyme family protein; Catalyzes the gamma-elimination of phosphate from L- phosphohomoserine and the beta-addition of water to produce L- threonine
		AT4G35295	Homoserine kinase, putative / HSK, putative; BEST Arabidopsis thaliana protein match is: homoserine kinase (TAIR:AT2G17265.1); Has 32 Blast hits to 32 proteins in 11 species: Archae - 0; Bacteria - 0; Metazoa - 0; Fungi - 0; Plants - 32; Viruses - 0; Other Eukaryotes - 0 (source: NCBI BLink)
		MTO1	Pyridoxal phosphate (PLP)-dependent transferases superfamily protein; Catalyzes the first committed step of methionine (Met) biosynthesis. Catalyzes the formation of L-cystathionine from homoserine esters and L-cysteine, via a gamma-replacement reaction. Substrate preference for cystathionine synthesis is O- phospho-L-homoserine (OPH) > O(4)-succinyl-L-homoserine (OSH) >> O-acetyl-L-homoserine (O…
		AT4G24830	Argininosuccinate synthase, chloroplastic; Arginosuccinate synthase family; Its function is described as argininosuccinate synthase activity, ATP binding; Involved in arginine biosynthetic process; Located in chloroplast stroma, chloroplast; Expressed in 25 plant structures; Expressed during 15 growth stages; Contains the following InterPro domains: Rossmann-like alpha/beta/alpha sandwich fold (I…
		AT1G33320	Pyridoxal phosphate (PLP)-dependent transferases superfamily protein; Catalyzes the first committed step of methionine (Met) biosynthesis. Catalyzes the formation of L-cystathionine from homoserine esters and L-cysteine, via a gamma-replacement reaction; Belongs to the trans-sulfuration enzymes family
sca18_2601852	SPAD_H	Interactive genes of VAMP724
		VAMP724	Vesicle-associated membrane protein 724; Involved in the targeting and/or fusion of transport vesicles to their target membrane (222 aa)
		ZIGA4	Probable ADP-ribosylation factor GTPase-activating protein AGD14; A member of ARF GAP domain (AGD), A thaliana has 15 members, grouped into four classes. AGD14 belongs to the class 4, together with AGD15
		NIG	Encodes a GTPase that interacts with nuclear shuttle proteins (NSPs) from a number of different plant viruses. The gene is widely expressed and NIG transcript levels do not rise in response to viral infection. This cytoplasmic protein does not directly interact with a viral movement protein (MP), but, it does promote the movement of NSP from the nucleus to the cytoplasm. Overexpression of NIG in …
		AT4G32630	ArfGap/RecO-like zinc finger domain-containing protein; Its function is described as ARF GTPase activator activity, zinc ion binding; Involved in regulation of ARF GTPase activity; Located in cellular_component unknown; Expressed in 18 plant structures; Expressed during 10 growth stages; Contains the following InterPro domains: Arf GTPase activating protein (InterPro:IPR001164); BEST Arabidopsis …
		AT3G01300	Receptor-like serine/threonine-protein kinase At3g01300; Protein kinase superfamily protein; Its function is described as protein serine/threonine kinase activity, protein kinase activity, kinase activity, ATP binding; Involved in protein amino acid phosphorylation; Located in cellular_component unknown; Contains the following InterPro domains: Protein kinase, ATP binding site (InterPro:IPR017441…
		AT5G65950	Trafficking protein particle complex subunit-like protein; Its function is described as molecular_function unknown; Involved in biological_process unknown; Located in cellular_component unknown; Expressed in 25 plant structures; Expressed during 15 growth stages; Contains the following InterPro domains: Protein of unknown function DUF1683, C-terminal (InterPro:IPR012880), Foie gras liver health f…
		SYP81	Syntaxin of plants 81; Vesicle trafficking protein that functions in the secretory pathway
		MEMB11	Membrin-11; Involved in transport of proteins from the cis/medial- Golgi to the trans-Golgi network
		GOS11	Golgi SNAP receptor complex member 1-1; Involved in transport from the ER to the Golgi apparatus as well as in intra-Golgi transport. It belongs to a super-family of proteins called t-SNAREs or soluble NSF (N-ethylmaleimide- sensitive factor) attachment protein receptor (By similarity)
		GOS12	Golgi SNAP receptor complex member 1-2; Involved in transport from the ER to the Golgi apparatus as well as in intra-Golgi transport. It belongs to a super-family of proteins called t-SNAREs or soluble NSF (N-ethylmaleimide- sensitive factor) attachment protein receptor (By similarity)
		SYP32	Syntaxin of plants 32; Vesicle trafficking protein that functions in the secretory pathway; Belongs to the syntaxin family
sca19_28700319	LL_LW	Interactive genes of 60I2G14
		Solyc11g050910.1.1	Gag-pol polyprotein (516 aa)
		Solyc11g062200.1.1	Putative polyprotein
		SDH	Sorbitol related enzyme
		101251355	Bidirectional sugar transporter SWEET; Mediates both low-affinity uptake and efflux of sugar across the membrane
		101260832	MLO-like protein; May be involved in modulation of pathogen defense and leaf cell death
		101259076	Bidirectional sugar transporter SWEET; Mediates both low-affinity uptake and efflux of sugar across the membrane
		101249940	Bidirectional sugar transporter SWEET; Mediates both low-affinity uptake and efflux of sugar across the membrane
		101252361	Bidirectional sugar transporter SWEET; Mediates both low-affinity uptake and efflux of sugar across the membrane
sca7_5852190	L/W_H	Interactive genes of armc8 (XP_004154630.1)
		XP_004154630.1	Armadillo repeat-containing protein 8-like (655 aa)
		XP_004143593.1	Uncharacterized protein; Upstream in-frame stop codon
		XP_004141563.1	Ran-binding protein 10-like
		XP_004162858.1	Ran-binding protein 10-like
		XP_004142009.1	Uncharacterized protein LOC101218546
		XP_004146589.1	Glucose-induced degradation protein 8 homolog
		XP_004158034.1	Glucose-induced degradation protein 8 homolog
		XP_004167755.1	Glucose-induced degradation protein 8 homolog
		XP_004143429.1	lisH domain-containing protein C29A3.03c-like
		XP_004160927.1	lisH domain-containing protein C29A3.03c-like
		XP_004149517.1	Uncharacterized protein; Upstream in-frame stop codon

## Sheet: TableS3
Table S3 Functional enrichment in the network of significant covQTLs via the bivariate mapping model.
Marker ID	Trait	Input Protein	Biological Process (GO)		Molecular Function (GO)		Cellular Component (GO)		KEGG Pathways		Reactome Pathways
Marker ID	Trait		GO-term	description	GO-term	description	GO-term	description	pathway	description	pathway	description
sca1_3488576	WD_DBH; H_DBH; LA_DBH; SPAD_DBH; L/W_DBH; H_V	UVH1	GO:0006281	DNA repair	GO:0003676	nucleic acid binding	GO:0005634	nucleus	ath03420	Nucleotide excision repair	ATH-110312	Translesion synthesis by REV1
			GO:0006289	nucleotide-excision repair	GO:0003677	DNA binding	GO:0000110	nucleotide-excision repair factor 1 complex	ath03430	Mismatch repair	ATH-5696395	Formation of Incision Complex in GG-NER
			GO:0006260	DNA replication	GO:0030337	DNA polymerase processivity factor activity	GO:0043626	PCNA complex	ath03030	DNA replication	ATH-113418	Formation of the Early Elongation Complex
			GO:0006310	DNA recombination	GO:0003697	single-stranded DNA binding	GO:0005623	cell	ath03440	Homologous recombination
			GO:0006298	mismatch repair	GO:0000014	single-stranded DNA endodeoxyribonuclease activity	GO:0032991	protein-containing complex	ath03410	Base excision repair
			GO:0010213	non-photoreactive DNA repair	GO:0140097	catalytic activity, acting on DNA			ath03022	Basal transcription factors
			GO:0034645	cellular macromolecule biosynthetic process	GO:0003684	damaged DNA binding
			GO:0006296	nucleotide-excision repair, DNA incision, 5'-to lesion	GO:0004519	endonuclease activity
			GO:0006272	leading strand elongation	GO:0004386	helicase activity
			GO:0019985	translesion synthesis	GO:0016787	hydrolase activity
			GO:0009411	response to UV	GO:0046872	metal ion binding
			GO:0006275	regulation of DNA replication
			GO:0009314	response to radiation
			GO:0061982	meiosis I cell cycle process
			GO:0000724	double-strand break repair via homologous recombination
			GO:0009628	response to abiotic stimulus
			GO:0010224	response to UV-B
			GO:0051052	regulation of DNA metabolic process
			GO:0090305	nucleic acid phosphodiester bond hydrolysis
			GO:0009408	response to heat
			GO:0060255	regulation of macromolecule metabolic process
			GO:0050790	regulation of catalytic activity
			GO:0019219	regulation of nucleobase-containing compound metabolic process
			GO:0034654	nucleobase-containing compound biosynthetic process
			GO:2000112	regulation of cellular macromolecule biosynthetic process
			GO:0016070	RNA metabolic process
sca1_702245	H_DBH; H_V	CLPT2	GO:0006508	proteolysis	GO:0004252	serine-type endopeptidase activity	GO:0009570	chloroplast stroma
			GO:0019538	protein metabolic process	GO:0008233	peptidase activity	GO:0009840	chloroplastic endopeptidase Clp complex
			GO:0009658	chloroplast organization			GO:0009507	chloroplast
							GO:0009941	chloroplast envelope
							GO:0009534	chloroplast thylakoid
							GO:0032991	protein-containing complex
							GO:0005623	cell
sca12_17626104	SPAD_H	CSTF64	GO:0006379	mRNA cleavage	GO:0003723	RNA binding	GO:0005847	mRNA cleavage and polyadenylation specificity factor complex	ath03015	mRNA surveillance pathway	ATH-72163	mRNA Splicing - Major Pathway
			GO:0006397	mRNA processing	GO:0003729	mRNA binding	GO:0005654	nucleoplasm
			GO:0031123	RNA 3'-end processing			GO:0005634	nucleus
			GO:0031124	mRNA 3'-end processing
			GO:0006378	mRNA polyadenylation
			GO:0042868	antisense RNA metabolic process
			GO:0098789	pre-mRNA cleavage required for polyadenylation
			GO:0031047	gene silencing by RNA
			GO:0060968	regulation of gene silencing
			GO:0045892	negative regulation of transcription, DNA-templated
sca12_17671941	SPAD_H	MYB	GO:0006355	regulation of transcription, DNA-templated	GO:0003700	DNA-binding transcription factor activity
			GO:0009751	response to salicylic acid	GO:0003677	DNA binding
			GO:0046677	response to antibiotic	GO:0001134	transcription regulator recruiting activity
			GO:0006357	regulation of transcription by RNA polymerase II	GO:0001135	RNA polymerase II transcription regulator recruiting activity
			GO:0042493	response to drug	GO:0008134	transcription factor binding
			GO:0030154	cell differentiation	GO:0000981	DNA-binding transcription factor activity, RNA polymerase II-specific
			GO:0009753	response to jasmonic acid	GO:0043565	sequence-specific DNA binding
			GO:2000113	negative regulation of cellular macromolecule biosynthetic process	GO:0000976	transcription regulatory region sequence-specific DNA binding
			GO:0006351	transcription, DNA-templated
			GO:0001101	response to acid chemical
			GO:0051172	negative regulation of nitrogen compound metabolic process
			GO:0010629	negative regulation of gene expression
sca12_17839628	SPAD_H	ABC	GO:0006231	dTMP biosynthetic process	GO:0004146	dihydrofolate reductase activity			ath00670	One carbon pool by folate	ATH-1430728	Metabolism
			GO:0006575	cellular modified amino acid metabolic process	GO:0004799	thymidylate synthase activity			ath00790	Folate biosynthesis
			GO:0009257	10-formyltetrahydrofolate biosynthetic process	GO:0016887	ATPase activity			ath00240	Pyrimidine metabolism
			GO:0006730	one-carbon metabolic process	GO:0042626	ATPase-coupled transmembrane transporter activity
			GO:0043603	cellular amide metabolic process	GO:0043492	ATPase activity, coupled to movement of substances
			GO:0090407	organophosphate biosynthetic process	GO:0003824	catalytic activity
			GO:0043604	amide biosynthetic process	GO:0005215	transporter activity
			GO:0051186	cofactor metabolic process	GO:0016787	hydrolase activity
			GO:0009108	coenzyme biosynthetic process	GO:0005524	ATP binding
			GO:0006796	phosphate-containing compound metabolic process	GO:0008144	drug binding
			GO:0032259	methylation	GO:0043167	ion binding
			GO:0051188	cofactor biosynthetic process	GO:0016740	transferase activity
			GO:0006732	coenzyme metabolic process
			GO:0006810	transport
			GO:0071702	organic substance transport
			GO:0055085	transmembrane transport
			GO:1901566	organonitrogen compound biosynthetic process
sca12_18033821	SPAD_H	Exonuclease	GO:0032508	DNA duplex unwinding	GO:0003678	DNA helicase activity	GO:0000784	nuclear chromosome, telomeric region	ath03450	Non-homologous end-joining	ATH-168249	Innate Immune System
			GO:0006302	double-strand break repair	GO:0003677	DNA binding	GO:0005694	chromosome
			GO:0006310	DNA recombination	GO:0003684	damaged DNA binding	GO:0043564	Ku70:Ku80 complex
			GO:0000723	telomere maintenance	GO:0009378	four-way junction helicase activity	GO:0031981	nuclear lumen
			GO:0006259	DNA metabolic process	GO:0016787	hydrolase activity	GO:0005634	nucleus
			GO:0051276	chromosome organization	GO:0042162	telomeric DNA binding	GO:0043231	intracellular membrane-bounded organelle
			GO:0006303	double-strand break repair via nonhomologous end joining	GO:0043138	3'-5' DNA helicase activity	GO:0005623	cell
			GO:0090304	nucleic acid metabolic process	GO:0003676	nucleic acid binding
			GO:0016043	cellular component organization	GO:0008408	3'-5' exonuclease activity
			GO:0000724	double-strand break repair via homologous recombination	GO:0003690	double-stranded DNA binding
			GO:0009408	response to heat	GO:0005524	ATP binding
			GO:0006950	response to stress	GO:0005488	binding
			GO:0044238	primary metabolic process	GO:0008144	drug binding
			GO:0071704	organic substance metabolic process	GO:0043167	ion binding
					GO:0046872	metal ion binding
sca16_15544005	LA_PL; LL_LW	E3 ubiquitin ligase	GO:0006231	dTMP biosynthetic process	GO:0004146	dihydrofolate reductase activity	GO:0042555	MCM complex	ath00670	One carbon pool by folate	ATH-1640170	Cell Cycle
			GO:0006268	DNA unwinding involved in DNA replication	GO:0004799	thymidylate synthase activity	GO:0000347	THO complex	ath00790	Folate biosynthesis	ATH-1430728	Metabolism
			GO:0009257	10-formyltetrahydrofolate biosynthetic process	GO:0004386	helicase activity	GO:0000777	condensed chromosome kinetochore	ath03030	DNA replication
			GO:0006270	DNA replication initiation			GO:0032991	protein-containing complex	ath00240	Pyrimidine metabolism
			GO:0007049	cell cycle
			GO:0006730	one-carbon metabolic process
			GO:0051276	chromosome organization
			GO:1903047	mitotic cell cycle process
			GO:0009108	coenzyme biosynthetic process
			GO:0032259	methylation
			GO:0051188	cofactor biosynthetic process
			GO:0006732	coenzyme metabolic process
			GO:0051301	cell division
			GO:0051186	cofactor metabolic process
sca16_29776499	WD_LA	QUA2	GO:0007155	cell adhesion	GO:0016757	transferase activity, transferring glycosyl groups	GO:0000139	Golgi membrane
			GO:0010394	homogalacturonan metabolic process	GO:0008194	UDP-glycosyltransferase activity	GO:0005802	trans-Golgi network
			GO:0071555	cell wall organization	GO:0016740	transferase activity	GO:0098791	Golgi subcompartment
			GO:0052546	cell wall pectin metabolic process	GO:0016758	transferase activity, transferring hexosyl groups	GO:0005768	endosome
			GO:0005976	polysaccharide metabolic process	GO:0008168	methyltransferase activity	GO:0016021	integral component of membrane
			GO:0009664	plant-type cell wall organization	GO:0035251	UDP-glucosyltransferase activity
			GO:0045488	pectin metabolic process
			GO:0005975	carbohydrate metabolic process
			GO:0000271	polysaccharide biosynthetic process
			GO:0045489	pectin biosynthetic process
			GO:0010289	homogalacturonan biosynthetic process
			GO:0044264	cellular polysaccharide metabolic process
			GO:0010383	cell wall polysaccharide metabolic process
			GO:0009832	plant-type cell wall biogenesis
			GO:0033692	cellular polysaccharide biosynthetic process
			GO:0017144	drug metabolic process
			GO:0009059	macromolecule biosynthetic process
			GO:0051273	beta-glucan metabolic process
			GO:0006486	protein glycosylation
			GO:0034645	cellular macromolecule biosynthetic process
			GO:0009738	abscisic acid-activated signaling pathway
			GO:0032259	methylation
sca17_16227052; sca17_16227055; sca17_16227081	SPAD_SB	MTERF4	GO:0000373	Group II intron splicing	GO:0003723	RNA binding	GO:0009507	chloroplast
			GO:0008380	RNA splicing	GO:0003676	nucleic acid binding	GO:0009570	chloroplast stroma
			GO:0009658	chloroplast organization	GO:0003727	single-stranded RNA binding	GO:0042644	chloroplast nucleoid
			GO:0016070	RNA metabolic process	GO:0005488	binding	GO:0005623	cell
			GO:0042793	plastid transcription	GO:0019843	rRNA binding	GO:0000428	DNA-directed RNA polymerase complex
			GO:0010467	gene expression	GO:0003690	double-stranded DNA binding	GO:0005739	mitochondrion
			GO:0006353	DNA-templated transcription, termination	GO:0016772	transferase activity, transferring phosphorus-containing groups
			GO:0009987	cellular process
			GO:0006397	mRNA processing
			GO:0042255	ribosome assembly
			GO:0006351	transcription, DNA-templated
			GO:0022618	ribonucleoprotein complex assembly
			GO:2000112	regulation of cellular macromolecule biosynthetic process
			GO:0010468	regulation of gene expression
			GO:0051171	regulation of nitrogen compound metabolic process
			GO:0080090	regulation of primary metabolic process
			GO:0006355	regulation of transcription, DNA-templated
sca17_17110190	SPAD_SB	TDX	GO:0009408	response to heat	GO:0005524	ATP binding	GO:0005618	cell wall	ath04141	Protein processing in endoplasmic reticulum	ATH-2262752	Cellular responses to stress
			GO:0009266	response to temperature stimulus	GO:0008144	drug binding	GO:0005788	endoplasmic reticulum lumen	ath03060	Protein export	ATH-168249	Innate Immune System
			GO:0046686	response to cadmium ion	GO:0005488	binding	GO:0016592	mediator complex	ath04144	Endocytosis
			GO:0006950	response to stress	GO:0005515	protein binding	GO:0005774	vacuolar membrane	ath03040	Spliceosome
			GO:0009615	response to virus	GO:0019899	enzyme binding	GO:0071944	cell periphery
			GO:0042221	response to chemical			GO:0005886	plasma membrane
			GO:0034976	response to endoplasmic reticulum stress			GO:0009506	plasmodesma
			GO:0006351	transcription, DNA-templated			GO:0031981	nuclear lumen
			GO:0006355	regulation of transcription, DNA-templated			GO:0005829	cytosol
			GO:0006457	protein folding			GO:0012505	endomembrane system
			GO:0051704	multi-organism process			GO:0005634	nucleus
			GO:0050794	regulation of cellular process			GO:0005737	cytoplasm
			GO:0009617	response to bacterium			GO:0016020	membrane
			GO:0044260	cellular macromolecule metabolic process			GO:0005794	Golgi apparatus
							GO:0032991	protein-containing complex
							GO:0043231	intracellular membrane-bounded organelle
							GO:0005730	nucleolus
							GO:0005623	cell
							GO:0048046	apoplast
sca17_17225426	SPAD_SB	COG1	GO:0009584	detection of visible light	GO:0031516	far-red light photoreceptor activity	GO:0016607	nuclear speck	ath04712	Circadian rhythm - plant
			GO:0009638	phototropism	GO:0000155	phosphorelay sensor kinase activity	GO:0005634	nucleus
			GO:0010018	far-red light signaling pathway	GO:0042803	protein homodimerization activity
			GO:0010161	red light signaling pathway	GO:0003676	nucleic acid binding
			GO:0017006	protein-tetrapyrrole linkage	GO:0005488	binding
			GO:0018106	peptidyl-histidine phosphorylation
			GO:0018298	protein-chromophore linkage
			GO:0009640	photomorphogenesis
			GO:0009416	response to light stimulus
			GO:0009585	red, far-red light phototransduction
			GO:0009630	gravitropism
			GO:0023014	signal transduction by protein phosphorylation
			GO:0006721	terpenoid metabolic process
			GO:0009642	response to light intensity
			GO:0009791	post-embryonic development
			GO:2000113	negative regulation of cellular macromolecule biosynthetic process
			GO:0000160	phosphorelay signal transduction system
			GO:0044249	cellular biosynthetic process
			GO:0050794	regulation of cellular process
			GO:1901576	organic substance biosynthetic process
			GO:0007165	signal transduction
			GO:0051172	negative regulation of nitrogen compound metabolic process
			GO:0010629	negative regulation of gene expression
			GO:0006351	transcription, DNA-templated
			GO:0071229	cellular response to acid chemical
			GO:0006355	regulation of transcription, DNA-templated
			GO:1901701	cellular response to oxygen-containing compound
			GO:0042221	response to chemical
			GO:0009755	hormone-mediated signaling pathway
			GO:0019752	carboxylic acid metabolic process
			GO:0044238	primary metabolic process
			GO:0065008	regulation of biological quality
sca17_17244772; sca17_17244787; sca17_17244806; sca17_17244846	WD_SPAD; LA_SPAD; SPAD_SM	GAD/SPL
		GAD	GO:0006520	cellular amino acid metabolic process	GO:0016638	oxidoreductase activity, acting on the CH-NH2 group of donors	GO:0005737	cytoplasm	ath00250	Alanine, aspartate and glutamate metabolism	ATH-1430728	Metabolism
			GO:0009064	glutamine family amino acid metabolic process	GO:0050662	coenzyme binding	GO:0005739	mitochondrion	ath01100	Metabolic pathways
			GO:0006536	glutamate metabolic process	GO:0050897	cobalt ion binding	GO:0005759	mitochondrial matrix	ath00650	Butanoate metabolism
			GO:0044281	small molecule metabolic process	GO:0036094	small molecule binding	GO:0009507	chloroplast	ath00220	Arginine biosynthesis
			GO:1901605	alpha-amino acid metabolic process	GO:0016639	oxidoreductase activity, acting on the CH-NH2 group of donors, NAD or NADP as acceptor	GO:0005623	cell	ath00410	beta-Alanine metabolism
			GO:0042133	neurotransmitter metabolic process	GO:0043167	ion binding	GO:0009570	chloroplast stroma	ath00910	Nitrogen metabolism
			GO:0009065	glutamine family amino acid catabolic process	GO:0003824	catalytic activity	GO:0005829	cytosol	ath00770	Pantothenate and CoA biosynthesis
			GO:1901564	organonitrogen compound metabolic process	GO:0048037	cofactor binding	GO:0005774	vacuolar membrane	ath01110	Biosynthesis of secondary metabolites
			GO:0006105	succinate metabolic process	GO:0043168	anion binding			ath01230	Biosynthesis of amino acids
			GO:0006540	glutamate decarboxylation to succinate	GO:0046914	transition metal ion binding
			GO:0009448	gamma-aminobutyric acid metabolic process	GO:0010181	FMN binding
			GO:0009450	gamma-aminobutyric acid catabolic process	GO:0016491	oxidoreductase activity
			GO:0019482	beta-alanine metabolic process	GO:0016620	oxidoreductase activity, acting on the aldehyde or oxo group of donors, NAD or NADP as acceptor
			GO:0017144	drug metabolic process	GO:0000166	nucleotide binding
			GO:0044283	small molecule biosynthetic process	GO:0016879	ligase activity, forming carbon-nitrogen bonds
			GO:0046686	response to cadmium ion	GO:0046872	metal ion binding
			GO:0042135	neurotransmitter catabolic process	GO:0097159	organic cyclic compound binding
			GO:0046394	carboxylic acid biosynthetic process	GO:1901363	heterocyclic compound binding
			GO:0044238	primary metabolic process	GO:0030170	pyridoxal phosphate binding
			GO:0006541	glutamine metabolic process	GO:0008270	zinc ion binding
			GO:0008652	cellular amino acid biosynthetic process	GO:0008144	drug binding
			GO:0044237	cellular metabolic process	GO:0032553	ribonucleotide binding
			GO:0009084	glutamine family amino acid biosynthetic process	GO:0005507	copper ion binding
			GO:1901566	organonitrogen compound biosynthetic process
			GO:0055114	oxidation-reduction process
			GO:1901565	organonitrogen compound catabolic process
			GO:0042364	water-soluble vitamin biosynthetic process
			GO:0032787	monocarboxylic acid metabolic process
			GO:0009651	response to salt stress
			GO:0006575	cellular modified amino acid metabolic process
			GO:0072593	reactive oxygen species metabolic process
			GO:0050896	response to stimulus
			GO:0044248	cellular catabolic process
			GO:0009108	coenzyme biosynthetic process
			GO:0046700	heterocycle catabolic process
			GO:0009628	response to abiotic stimulus
			GO:1901361	organic cyclic compound catabolic process
			GO:1901615	organic hydroxy compound metabolic process
			GO:0051188	cofactor biosynthetic process
			GO:0006732	coenzyme metabolic process
			GO:0048589	developmental growth
			GO:0055086	nucleobase-containing small molecule metabolic process
			GO:0044249	cellular biosynthetic process
			GO:0043604	amide biosynthetic process
		SPL	GO:0048437	floral organ development	GO:0003700	DNA-binding transcription factor activity	GO:0005634	nucleus
			GO:0048653	anther development	GO:0003677	DNA binding	GO:0005623	cell
			GO:0048438	floral whorl development	GO:0003676	nucleic acid binding	GO:0043231	intracellular membrane-bounded organelle
			GO:0048608	reproductive structure development	GO:0097159	organic cyclic compound binding
			GO:0048658	anther wall tapetum development	GO:1901363	heterocyclic compound binding
			GO:0048827	phyllome development	GO:0005488	binding
			GO:0048444	floral organ morphogenesis	GO:0043565	sequence-specific DNA binding
			GO:0048655	anther wall tapetum morphogenesis
			GO:0048869	cellular developmental process
			GO:0045165	cell fate commitment
			GO:0030154	cell differentiation
			GO:0009944	polarity specification of adaxial/abaxial axis
			GO:0001708	cell fate specification
			GO:0048449	floral organ formation
			GO:0006355	regulation of transcription, DNA-templated
			GO:0048646	anatomical structure formation involved in morphogenesis
			GO:0050794	regulation of cellular process
			GO:0048657	anther wall tapetum cell differentiation
			GO:0009555	pollen development
			GO:0010158	abaxial cell fate specification
			GO:1902183	regulation of shoot apical meristem development
			GO:0055046	microgametogenesis
			GO:2000024	regulation of leaf development
			GO:0016070	RNA metabolic process
			GO:0009987	cellular process
			GO:0006351	transcription, DNA-templated
			GO:0043170	macromolecule metabolic process
			GO:0044260	cellular macromolecule metabolic process
			GO:0006807	nitrogen compound metabolic process
			GO:0010154	fruit development
			GO:0044238	primary metabolic process
			GO:0044237	cellular metabolic process
sca17_17368127	LA_SPAD	AP180	GO:0015031	protein transport	GO:0030276	clathrin binding	GO:0030135	coated vesicle	ath04144	Endocytosis	ATH-168249	Innate Immune System
			GO:0006897	endocytosis	GO:0005515	protein binding	GO:0005905	clathrin-coated pit
			GO:0072583	clathrin-dependent endocytosis	GO:0030674	protein binding, bridging	GO:0030136	clathrin-coated vesicle
			GO:0098657	import into cell	GO:0008289	lipid binding	GO:0030118	clathrin coat
			GO:0006886	intracellular protein transport	GO:0035615	clathrin adaptor activity	GO:0012505	endomembrane system
			GO:0016192	vesicle-mediated transport	GO:0038024	cargo receptor activity	GO:0005794	Golgi apparatus
			GO:0048268	clathrin coat assembly	GO:0005543	phospholipid binding	GO:0030131	clathrin adaptor complex
			GO:0006623	protein targeting to vacuole			GO:0098796	membrane protein complex
							GO:0030658	transport vesicle membrane
							GO:0030660	Golgi-associated vesicle membrane
							GO:0030662	coated vesicle membrane
							GO:0005770	late endosome
							GO:0032991	protein-containing complex
							GO:0005886	plasma membrane
							GO:0005737	cytoplasm
							GO:0098805	whole membrane
							GO:0098588	bounding membrane of organelle
							GO:0016020	membrane
							GO:0005774	vacuolar membrane
sca18_1321606	SPAD_H	Inpp5a							egr04144	Endocytosis
sca18_25135841	LL_LW	ak-hd 1	GO:0009067	aspartate family amino acid biosynthetic process	GO:0030170	pyridoxal phosphate binding	GO:0009507	chloroplast	ath01230	Biosynthesis of amino acids
			GO:1901607	alpha-amino acid biosynthetic process	GO:0016835	carbon-oxygen lyase activity	GO:0009570	chloroplast stroma	ath01110	Biosynthesis of secondary metabolites
			GO:0009088	threonine biosynthetic process	GO:0050662	coenzyme binding			ath01100	Metabolic pathways
			GO:0009086	methionine biosynthetic process	GO:0004795	threonine synthase activity			ath00261	Monobactam biosynthesis
			GO:0009089	lysine biosynthetic process via diaminopimelate	GO:0008840	4-hydroxy-tetrahydrodipicolinate synthase			ath00260	Glycine, serine and threonine metabolism
			GO:0019877	diaminopimelate biosynthetic process	GO:0003962	cystathionine gamma-synthase activity			ath00300	Lysine biosynthesis
			GO:0009092	homoserine metabolic process	GO:0008144	drug binding			ath00270	Cysteine and methionine metabolism
					GO:0019202	amino acid kinase activity			ath00750	Vitamin B6 metabolism
					GO:0048037	cofactor binding			ath00450	Selenocompound metabolism
					GO:0036094	small molecule binding			ath00920	Sulfur metabolism
					GO:0043168	anion binding
					GO:0003824	catalytic activity
					GO:0097159	organic cyclic compound binding
					GO:1901363	heterocyclic compound binding
					GO:0016740	transferase activity
sca18_2601852	SPAD_H	VAMP724	GO:0006888	endoplasmic reticulum to Golgi vesicle-mediated transport	GO:0005484	SNAP receptor activity	GO:0031201	SNARE complex	ath04130	SNARE interactions in vesicular transport	ATH-199977	ER to Golgi Anterograde Transport
			GO:0006906	vesicle fusion	GO:0000149	SNARE binding	GO:0005797	Golgi medial cisterna			ATH-199991	Membrane Trafficking
			GO:0016192	vesicle-mediated transport			GO:0005801	cis-Golgi network
			GO:0015031	protein transport			GO:0000139	Golgi membrane
			GO:0048209	regulation of vesicle targeting, to, from or within Golgi			GO:0012505	endomembrane system
			GO:0006886	intracellular protein transport			GO:0098791	Golgi subcompartment
							GO:0098588	bounding membrane of organelle
							GO:0016021	integral component of membrane
							GO:0005768	endosome
							GO:0010008	endosome membrane
							GO:0005783	endoplasmic reticulum
							GO:0005789	endoplasmic reticulum membrane
							GO:0098827	endoplasmic reticulum subcompartment

## Sheet: TableS4
Table S4 Phenotypic data used in this study.
NO.	replicates	LA	LL	LW	LP	L/W
127	1	83.01	15.01	10.26	54.75	1.46
	2	72.01	14.77	9.93	47.64	1.49
	3	63.59	10.79	9.46	39.56	1.14
	4	54.98	12.3	9.11	44.21	1.35
	5	90.54	14.99	13.44	59.96	1.12
1	1	162.9	21.22	12.99	62.28	1.63
	2	105.53	15.24	12.43	50.46	1.23
	3	110.52	17.28	11.92	52.89	1.45
	4	97.88	14.64	13.52	53.18	1.08
	5	114.76	14.57	13.32	48.61	1.09
131	1	122.84	18.1	11.98	51.36	1.51
	2	167.85	19.55	14	57.03	1.4
	3	132.18	18.79	12.73	52.64	1.48
	4	125.6	15.87	12.4	48.35	1.28
	5	127.51	19.56	11.82	54.37	1.66
53	1	141.2	19.27	15.17	60.28	1.27
	2	141.65	20.5	16.18	67.22	1.27
	3	85.55	15.58	10.08	52.96	1.55
	4	160.37	15.93	15.2	65.52	1.05
	5	107.38	15.24	14.81	54.68	1.03
138	1	168.55	18.76	16.26	67.89	1.15
	2	185.22	21.04	16.1	65.52	1.31
	3	172.03	18.56	15.97	69.95	1.16
	4	215.78	19.19	16.51	68.98	1.16
	5	187.42	17.03	16.51	61.97	1.03
49	1	164.44	19.28	15.56	63.64	1.24
	2	106.51	15.83	12.84	47.22	1.23
	3	67.07	12.51	9.31	37.62	1.34
	4	92.41	17.01	9.46	44.26	1.8
	5	70.37	16.34	8.33	43.95	1.96
52	1	185.81	22.31	15.27	61.25	1.46
	2	144.04	15.76	13.1	50.97	1.2
	3	149.08	18	14.33	54.55	1.26
	4	127.94	16.34	13.39	47.67	1.22
	5	147.95	18.8	14.04	54.62	1.34
45	1	154.98	20	15.3	66.31	1.31
	2	153	18.8	15.66	58.41	1.2
	3	185.86	22.38	16.51	68.4	1.36
	4	181.13	20.11	14.16	66.47	1.42
	5	177.8	21.09	14.93	64.43	1.41
40	1	173.11	19.6	13.93	58.6	1.41
	2	159.7	17.44	13.73	54.38	1.27
	3	195.24	19.47	13.87	60.12	1.4
	4	179.9	18.75	12.93	58.22	1.45
	5	100.74	14.63	11.56	45.82	1.27
136	1	170.1	21.55	14.89	70.82	1.45
	2	143.17	20.24	13.74	59.32	1.47
	3	134.76	18.82	13.66	62.13	1.38
	4	133.07	18.38	13.64	55.41	1.35
	5	151.27	20.8	13.99	61.69	1.49
132	1	126.85	16.48	11.29	47.76	1.46
	2	78.69	14.11	10.11	40.1	1.4
	3	128.99	17.37	11.87	48.71	1.46
	4	98.26	15.11	10.56	43.64	1.43
	5	94.42	14.06	10.45	43.16	1.35
30	1	151.47	18.19	14.73	60.25	1.23
	2	234.37	20.58	15.69	67.64	1.31
	3	123.25	16.16	14.41	54.95	1.12
	4	230.67	22.15	16.01	68.09	1.38
	5	128.21	16.75	12.48	49.8	1.34
50	1	148.11	17.74	15.03	63.86	1.18
	2	132.89	16.38	13.8	77.48	1.19
	3	122.85	17.8	14.09	62.02	1.26
	4	127.47	17.87	14.1	65.58	1.27
	5	131.31	16.61	15.04	61.41	1.1
125	1	199.21	19.03	16.51	64.98	1.15
	2	141.82	17	13.62	53.19	1.25
	3	334.41	40.72	15.53	142.89	2.62
	4	71.6	7.49	12.42	39.91	0.6
	5	97.76	16.76	10.85	51.52	1.55
48	1	71.6	7.49	12.42	39.91	0.6
	2	97.76	16.76	10.85	51.52	1.55
	3	98	14.82	11.12	52.92	1.33
	4	112.59	14.42	11.82	48.4	1.22
	5	76.66	15.43	9.48	45.86	1.63
47	1	108.4	17.69	11.46	50.21	1.54
	2	149.16	20.16	13.77	62.7	1.46
	3	166.58	17.24	14.6	62.74	1.18
	4	188.64	18.29	16.18	66.17	1.13
	5	272.01	24.82	16.51	78.34	1.5
16	1	128.99	18.09	14.06	54.79	1.29
	2	73.74	13.91	10.16	49.53	1.37
	3	112.71	15.26	11.9	45.29	1.28
	4	99.44	13.64	12.79	53.77	1.07
	5	139.29	17.14	14.24	59.31	1.2
133	1	133.63	17.14	14.23	54.94	1.2
	2	193.13	20.33	15.11	66.77	1.35
	3	159.28	16.93	15.6	57.79	1.09
	4	176.18	20.16	16.16	63.25	1.25
	5	192.17	21.92	16.51	65.43	1.33
55	1	158.31	21.94	14.46	69.89	1.52
	2	121.68	18.64	12.97	58.68	1.44
	3	177.37	21.58	15.54	75.65	1.39
	4	214.04	21.93	16.51	70.26	1.33
	5	136.29	17.78	13.59	60.54	1.31
128	1	184.78	21.65	15.13	64.07	1.43
	2	145.34	16.79	15.84	57.14	1.06
	3	100.5	16.63	11.62	48.21	1.43
	4	122.56	18.3	14.1	53.35	1.3
	5	140.97	19.24	13.32	58.65	1.44
82	1	144.49	20	12.8	55.18	1.56
	2	125.3	19.71	11.51	54.09	1.71
	3	127.15	23.89	13.77	73.68	1.73
	4	181.29	19.8	15.41	60.08	1.28
	5	135.8	16.2	14.99	52.7	1.08
87	1	96.18	15.05	12.77	54.02	1.18
	2	64.14	11.22	10.58	38.09	1.06
	3	92.69	14.59	12.15	49.65	1.2
	4	161.33	17.42	14.71	61.41	1.18
	5	124.01	16.18	14.19	58.79	1.14
84	1	127.07	20.53	11.57	57.05	1.77
	2	127.17	20.23	11.57	57.05	1.77
	3	35.06	4.74	13.81	35.08	0.34
	4	221.01	21.86	16.51	67.44	1.32
	5	476.6	37.76	16.51	105.82	2.29
97	1	170.6	17.6	15.87	59.72	1.11
	2	151	19.48	12.77	54.26	1.53
	3	134.49	19.79	12.15	53.96	1.63
	4	172.44	21.6	15.03	62.62	1.44
	5	132.26	17.18	13.52	54.31	1.27
126	1	173.35	22.48	13.54	65.37	1.66
	2	94.37	16.79	10.92	48.53	1.54
	3	159.9	18.28	14.74	60.44	1.24
	4	158.24	18.82	14.96	60.49	1.26
	5	165.24	19.82	15.96	61.49	1.26
29	1	91.65	15.9	11.06	45.53	1.44
	2	186.27	21.91	15.07	63	1.45
	3	180.61	20.66	15.14	60.41	1.36
	4	190.82	20.51	16.14	62.35	1.27
	5	161.9	19.49	14.73	56.75	1.32
41	1	163.36	18.23	15.78	58.34	1.16
	2	130.42	18.04	14.71	72.81	1.23
	3	175.34	19.66	16.51	64.98	1.19
	4	137.4	19.46	14.54	66.14	1.34
	5	168.12	22.42	15.57	72.7	1.44
139	1	246.82	26.59	16.51	84.06	1.61
	2	181.66	23.32	15.9	79.41	1.47
	3	186.51	23.79	15.57	73.81	1.53
	4	164.74	13.53	14.9	60.57	0.91
	5	180.36	22.32	15.5	77.11	1.47
146	1	102.41	17.73	14.93	60.57	1.19
	2	135.55	17.97	15.04	63.33	1.19
	3	74.24	15.96	9.13	44.09	1.75
	4	205.74	25.95	13.95	94.04	1.86
	5	112.99	18.05	12.89	56.55	1.4
149	1	124.72	16.92	13.67	53.41	1.24
	2	251.83	27.26	16.51	80.14	1.65
	3	202.1	25.45	15.28	79.24	1.66
	4	155.51	22.7	13.49	67.96	1.68
	5	121.25	19.68	12.94	56.7	1.52
79	1	129.73	22	12.06	63.39	1.82
	2	136.79	19.77	11.82	55.56	1.67
	3	108.39	18.53	10.95	50.01	1.69
	4	119.56	19.76	11.97	57.13	1.65
	5	150.51	21.7	13.85	65.96	1.68
96	1	37.78	5.03	13.09	36.69	0.35
	2	223.21	24.51	15.59	68.77	1.57
	3	100.79	17.04	13.36	52.12	1.28
	4	119.79	17.45	13.79	54.77	1.27
	5	145.58	16.02	16.18	55.69	0.99
129	1	107.45	15.91	14.35	54.6	1.11
	2	137.58	20.4	15.43	62.32	1.32
	3	162.99	20.93	15.31	70.45	1.37
	4	170.73	21.4	16.51	73.14	1.3
	5	165.04	21	16.26	74.01	1.29
13	1	124.77	20.41	13.62	75.21	1.5
	2	133.25	18.2	14.26	70.15	1.28
	3	213.7	19.81	16.11	65.17	1.23
	4	172.91	18.43	15.47	58.09	1.19
	5	120.73	16.8	13.42	49.75	1.25
22	1	164.18	19.78	13.53	62.12	1.46
	2	128.7	17.92	13.9	54.08	1.29
	3	96.28	15.36	10.52	44.57	1.46
	4	239.03	25.16	15.99	97.78	1.57
	5	155.58	18.42	16.51	61.44	1.11
157	1	193.38	21.43	14.11	68.95	1.52
	2	169.88	20.08	15.84	61.88	1.27
	3	246.44	29.52	14.43	99.38	2.05
	4	177.61	20.52	14.77	62.47	1.39
	5	234.29	22.99	16.51	71.07	1.39
124	1	236.67	22.57	16.51	71.64	1.37
	2	134.49	18.02	13.94	57.18	1.29
	3	124.33	16.13	12.27	51.77	1.31
	4	87.07	16.93	10.48	48.12	1.62
	5	82.12	15	11.05	51.52	1.36
17	1	153.01	19.27	13.58	63.68	1.42
	2	85.17	16.42	10.35	49.1	1.59
	3	97.7	17.02	9.95	48.62	1.71
	4	141.96	17.72	13.14	54.31	1.35
	5	122.26	18.27	12	51.96	1.52
130	1	129	18.47	11.73	52.07	1.6
	2	257.83	26.58	16.51	80.7	1.61
	3	203.15	21.9	15.21	69.74	1.44
	4	236.15	21.51	16.51	68.32	1.3
	5	114.01	19.46	14.04	64.24	1.39
10	1	138.23	19.18	13.63	61.9	1.41
	2	110.11	22.92	11.8	65.4	1.94
	3	78.65	16.29	9.45	46.38	1.72
	4	113.3	17.88	12.3	52.53	1.45
	5	125.73	16.15	12	51.77	1.31
54	1	110.62	21.9	11.69	61.95	1.87
	2	78.37	14.4	10.83	44.93	1.33
	3	85.66	15.35	10.65	48.46	1.44
	4	74.35	14.38	9.56	42.02	1.5
	5	74.02	14.17	9.26	41.83	1.53
80	1	72.6	13.97	9.79	42.27	1.43
	2	100.6	21.56	10.69	60.31	2.02
	3	62.99	14.49	9.59	44.59	1.51
	4	73.45	19.73	10.22	57.93	1.93
	5	56.89	14.41	8.22	41.62	1.75
25	1	108	22.84	10.49	62.25	2.18
	2	54.19	11.32	13.94	52.37	0.81
	3	153.37	22.82	15.14	65.83	1.51
	4	147.46	24.94	14.44	75.49	1.73
	5	140.66	18.61	14.34	62.48	1.3
39	1	186.8	21.96	15.04	67.4	1.46
	2	140.94	23.56	13.79	74.41	1.71
	3	111.43	21.77	11.29	63.36	1.93
	4	130.47	22.56	12	63.03	1.88
	5	102.22	16.4	10.78	46.19	1.52
95	1	105.18	21.62	11.23	68.06	1.93
	2	107.99	16.08	12.92	57.85	1.25
	3	147.66	23.34	15.37	70.31	1.52
	4	176.77	23.21	16.51	73.92	1.41
	5	218.61	20.33	16.51	66.99	1.23
2	1	204.92	20.73	16.51	65.11	1.25
	2	104.59	16.75	12.43	56.03	1.35
	3	170.99	25.65	14.53	72.74	1.77
	4	153.27	25.43	13.06	71.52	1.95
	5	165.59	25.33	13.4	73.52	1.89
20	1	153.96	19.84	13.49	56.79	1.47
	2	177.23	25.71	13.9	74.1	1.85
	3	136.76	23.11	15.06	76.2	1.54
	4	120.01	17.61	14.54	66.43	1.21
	5	130.6	23.09	13.5	80.85	1.71
102	1	162.52	24.81	15.1	82.85	1.64
	2	150.81	24.87	15.59	82.96	1.6
	3	149.84	24.39	15.23	79.64	1.6
	4	192.15	25.27	16.51	93.94	1.53
	5	155.16	24.42	14.96	78.65	1.63
15	1	158.3	25.52	15.38	81.79	1.66
	2	167.14	20.35	15.88	71.81	1.28
	3	96.76	21.83	10.36	62.49	2.11
	4	178.9	26.48	16.51	82.77	1.6
	5	134.42	18.81	12.54	61.04	1.5
145	1	128.63	24.88	13.64	87.65	1.82
	2	184.61	21.57	16.07	87.84	1.34
	3	161.96	33.56	16.51	121.67	2.03
	4	167.28	24.93	16.3	89.01	1.53
	5	196.85	30.02	16.51	94.93	1.82
	2	214.61	22.11	16.51	67.27	NA
	3	170.83	19.79	15.76	63.44	NA
	4	175.93	18.94	16.51	61.36	NA
	5	143.13	15.41	14.97	56.47	NA
18	1	186.36	30.87	16.51	99.57	1.87
	2	215.42	33.39	16.51	112.62	2.02
	3	239.06	35.08	16.51	119.44	2.12
	4	109.81	30.24	11.12	85.46	2.72
	5	104.34	29.72	10.78	88.89	2.76
152	1	202.93	19.88	16.51	63.24	1.2
	2	192.71	20.33	16.06	64.2	1.27
	3	190.47	20.45	15.86	61.72	1.29
	4	133.48	14.22	13.97	48.66	1.02
	5	139.66	17.27	14.03	53.78	1.23
154	1	200.6	25.19	13.93	68.06	1.81
	2	94.25	14.31	11.12	48.96	1.29
	3	127.39	16.29	13.23	51.99	1.23
	4	125.79	15.01	15.18	50.36	0.99
	5	99.01	15.45	13.52	50.56	1.14
161	1	192.13	21.17	16.51	68.96	1.31
	2	169.09	16.58	14.84	54.34	1.12
	3	136.09	17.02	13.8	54.54	1.25
	4	147.64	18.12	15.3	58.25	1.18
	5	168.24	19.67	15.33	62.73	1.28
169	1	148.39	17.26	13.8	54.54	1.25
	2	81.64	15.72	11.18	48.04	1.41
	3	96.93	15.94	12.47	52.09	1.28
	4	73.98	14.17	10.29	44.83	1.38
	5	119.87	17.82	12.27	57.81	1.45
160	1	120.33	17.34	12.42	56.56	1.4
	2	67.9	15.61	9.61	42.86	1.62
	3	88.46	13.5	10.93	43.23	1.23
	4	78.6	13.17	12.92	44.84	1.02
	5	80.43	13.74	10.75	44.4	1.28
母本	1	92.1	13.45	12.89	44.89	1.04
	2	142.88	20.17	12.57	55.75	1.6
	3	115.79	17.47	11.07	50.02	1.58
	4	129.48	19.44	11.83	51.77	1.64
	5	159.72	19.37	15.03	61.74	1.29
5	1	148.56	18.98	12.89	52.07	1.64
	2	73.7	14.23	8.89	40.66	1.6
	3	114.62	19.49	10.55	50.76	1.85
	4	67.49	13.25	8.55	37.12	1.55
	5	95.82	17.16	11.16	50.83	1.54
165	1	93.87	15.35	11.35	42.99	1.35
	2	179.66	20.09	16.51	71.73	1.22
	3	108.11	17.18	12.4	61.52	1.39
	4	165.03	17.62	15.67	67.87	1.12
	5	140.26	18.13	15.39	65.33	1.18
58	1	146.3	16.97	14.49	60.39	1.17
	2	155.52	20.2	13.89	57.46	1.45
	3	160.79	20.04	15.27	58.42	1.31
	4	140.04	19.99	13.84	59.65	1.44
	5	157.48	18.66	13.76	57.4	1.36
151	1	218.01	22.41	16.11	66.7	1.39
	2	101.24	14.87	12.53	44.67	1.19
	3	85.71	13.46	11.79	45.67	1.14
	4	126.67	17.44	12.37	48.66	1.41
	5	62.1	11.76	9.59	35.28	1.23
父本	1	128.85	14.75	13.52	46.28	1.09
	2	187.44	21.44	16.51	72.46	1.3
	3	154.6	20.14	13.62	61.29	1.48
	4	179.09	21.08	16.26	68.87	1.3
	5	203.16	20.53	15.39	70.07	1.33
68	1	210.46	21.24	16.26	68.81	1.31
	2	79.43	14.52	10.29	44.06	1.41
	3	111.16	15.48	12.74	51.12	1.21
	4	144.34	18.09	14.29	55.75	1.27
	5	151.69	17.91	15.27	62.61	1.17
164	1	185.47	21.28	14.38	64.01	1.48
	2	89.9	14.76	10.63	43.96	1.39
	3	81.01	12.18	11.53	39.28	1.06
	4	150.22	21.14	14.06	61.76	1.5
	5	133.19	19.18	13.27	54.97	1.44
153	1	138.82	17.14	16.07	64.77	1.07
	2	145.57	18.61	15.97	65.55	1.17
	3	193.22	21.81	16.51	69.13	1.32
	4	166.85	19.94	15.93	67.82	1.25
	5	170.56	19.85	16.51	67.65	1.2
4	1	88.4	14.97	9.9	41.77	1.51
	2	116.07	17.9	11.59	48.57	1.54
	3	87.4	14.8	10.02	41.35	1.48
	4	158.73	20.1	14.13	56.61	1.42
	5	123.16	17.5	11.93	49.37	1.47
159	1	129.6	17.74	11.36	51.74	1.56
	2	135.51	17.18	14.67	55.02	1.17
	3	170.51	18.94	16.1	61.87	1.18
	4	170.58	19.09	15.4	59.08	1.24
	5	119.44	15.78	13.14	51.68	1.2
106	1	121.75	15.91	13.23	53.66	1.2
	2	90.55	15.2	12.15	48.55	1.25
	3	125.25	15.51	14.53	54.1	1.07
	4	72.07	14.03	12.33	47.04	1.14
	5	90.04	15.43	9.85	41.94	1.57
116	1	150.64	20.64	15.09	61	1.37
	2	84.24	13.79	10.03	40.81	1.15
	3	128.02	16.06	12.63	54.01	1.27
	4	167.38	19.06	14.67	58.05	1.3
	5	172.91	18.4	16.06	59.05	1.15
155	1	65.39	11.53	10.02	40.81	1.15
	2	182.8	20.11	15.3	62.75	1.31
	3	163.41	18.03	14.61	62.81	1.23
	4	216.49	19.43	16.51	64.79	1.18
	5	163.41	18.03	14.61	62.81	1.23
168	1	78.82	16.84	9.26	49.85	1.82
	2	89.93	16.86	11.26	59.32	1.5
	3	83.05	15.86	8.76	58.25	1.81
	4	59.13	12.61	9.31	56.52	1.36
	5	69.46	14.63	10.2	55.13	1.43
61	1	204.83	23.42	16.37	70.38	1.43
	2	210.2	25.63	16.51	72.89	1.55
	3	196.89	21.23	16.51	64.22	1.29
	4	228.82	23.83	13.96	71.64	1.7
	5	113.92	15.61	12.22	50.78	1.28
163	1	192.87	21.74	16.51	65.63	1.32
	2	152.94	18.37	14.67	60.44	1.25
	3	81.66	12.65	11.05	38.99	1.15
	4	143.43	18.46	14.04	60.04	1.31
	5	65.69	12.63	9.26	36.53	1.36
167	1	88.31	14.86	11.82	47.21	1.26
	2	85.19	14.51	10.06	40.71	1.44
	3	135.92	18.91	12.09	54.19	1.56
	4	74.22	13.12	9.96	39.66	1.32
	5	124.6	17.8	12.4	51.93	1.44
73	1	102.62	16.85	12.03	50.7	1.4
	2	123.51	17.42	11.82	50.47	1.47
	3	90.69	15.4	11.16	46.82	1.38
	4	87.92	18.73	12.76	60.41	1.47
	5	131.62	18.38	14.61	60.16	1.26
158	1	66.99	14.68	9.06	53.5	1.62
	2	88.8	15.34	11.12	51.15	1.38
	3	90.67	15.95	13.22	52.16	1.62
	4	100.8	16.96	11.55	47.14	1.47
	5	73.42	15.01	8.88	38.13	1.69
6	1	215.42	18.6	16.2	61.2	1.15
	2	177.75	14.59	15.97	53.19	0.91
	3	122.26	16.76	13.34	51.74	1.26
	4	96.42	15.46	10.59	44.51	1.46
	5	185.74	20.77	16.11	63.38	1.29
62	1	82.47	15.26	10.48	43.68	1.46
	2	120.79	16.15	13.34	51.4	1.21
	3	104.3	15.45	12.5	48.8	1.24
	4	113.5	17.45	11.05	49.9	1.58
	5	134.92	19.03	12.77	53.6	1.49
166	1	158.19	18.56	14.01	66.84	1.32
	2	62.57	10.88	9.22	33.26	1.18
	3	141.29	16.52	15.51	58.49	1.07
	4	82.47	15.26	10.48	43.68	1.46
	5	120.79	16.15	13.34	51.4	1.21
8	1	104.3	15.45	12.5	48.8	1.24
	2	113.5	17.45	11.05	49.9	1.58
	3	134.92	19.03	12.77	53.6	1.49
	4	89.73	15.27	11.41	46.2	1.34
	5	91.23	15.1	10.5	43.63	1.44
170	1	109.86	17.09	10.6	47.91	1.61
	2	144.93	16.5	14.47	57.87	1.14
	3	161.37	24.18	10.72	77.82	2.26
	4	100.22	14.42	11.92	45.62	1.21
	5	109.87	15.87	11.39	47.63	1.39
77	1	140.15	16.53	13.23	55.41	1.25
	2	130.58	16.7	14.06	52.44	1.19
	3	122.69	17.61	11.36	49.5	1.55
	4	133.93	14.92	14.43	51.3	1.03
	5	134.52	17.6	13.47	52.34	1.31
90	1	82	15.47	9.12	43.13	1.7
	2	83.03	16.51	11.43	46.89	1.44
	3	68.57	12.78	10.08	38.72	1.27
	4	121.17	19.76	13.17	53.24	1.5
	5	101.46	16.88	12.08	47.94	1.4
118	1	89.54	13.69	10.95	49.76	1.25
	2	92.12	15.18	12.21	52.52	1.24
	3	64.9	11.87	9.66	36.5	1.23
	4	85.04	13.27	11.73	47.7	1.13
	5	86.86	15.18	11.35	55.45	1.34
182	1	118.86	19.09	11.43	58.03	1.67
	2	109.63	16.39	12.23	49.07	1.34
	3	133.16	18.09	13.76	53.45	1.32
	4	168.95	19.08	15.14	61.27	1.26
	5	97.16	15.24	11.36	46.83	1.34
105	1	124.27	16.52	13.23	54.12	1.25
	2	139.32	16.43	12.34	48.95	1.33
	3	120.06	16.2	12.57	55.82	1.29
	4	110.42	15.9	12.93	45.09	1.3
	5	142.45	18	14.11	51.64	1.27
66	1	51.33	10.61	8.92	33.39	1.19
	2	36.24	9.67	6.79	27.41	1.42
	3	59.96	10.82	9.48	35.77	1.14
	4	96.61	13.09	13.49	44.79	0.97
	5	70.32	14.43	9.21	39.37	1.57
65	1	88.39	13.41	12.53	48.85	1.07
	2	79.45	13.6	9.98	39.51	1.36
	3	99.12	15.16	13.84	49.31	1.1
	4	103.27	16.03	13.14	50.98	1.22
	5	110.72	15.06	12.72	48.47	1.18
224	1	88.13	16.09	10.95	52.42	1.47
	2	90.41	14.63	12	57.8	1.22
	3	74.59	13.78	9.68	48.67	1.42
	4	81.69	18.75	10.08	54.56	1.86
	5	110.64	20.78	13.1	63.11	1.59
221	1	94.34	15.99	11.76	53.69	1.36
	2	168.3	20.91	16.51	65.82	1.27
	3	162.74	18.2	13.73	56.45	1.33
	4	147.39	18.01	14.77	59.71	1.22
	5	126.94	16.98	14.24	56.66	1.19
72	1	55.33	14.39	10.08	45.84	1.43
	2	87.19	14.39	12.92	47.72	1.11
	3	112.85	17.46	15.13	56.51	1.15
	4	101.71	16.86	13.03	52.14	1.29
	5	115.78	15.46	13.7	49.42	1.13
213	1	141.45	16.19	15.44	50.24	1.05
	2	129.32	15.5	12.79	47.45	1.21
	3	161.77	16.32	15.36	52.79	1.06
	4	141.13	17.82	13.24	51.12	1.35
	5	185.18	16.17	16.51	56.3	0.98
173	1	103.56	14.61	11.67	47.51	1.25
	2	93.09	16.32	13.07	50.64	1.25
	3	187.68	19.35	15.93	64.05	1.22
	4	215.56	30.08	14.53	92.51	2.07
	5	99.03	14.97	11.67	49.25	1.28
108	1	102.26	14.73	12.94	47.44	1.14
	2	127.83	18.18	13.16	56.23	1.38
	3	145.66	19.09	15.23	59.2	1.25
	4	139.17	20.02	14.14	66.54	1.42
	5	120.54	16.72	14.46	52.76	1.16
104	1	104.8	14.82	14.39	49.12	1.03
	2	136.98	16.95	14.7	53.76	1.15
	3	136.86	18.53	12.89	56.07	1.44
	4	140.36	16.42	14.93	56.59	1.1
	5	112.63	14.9	14.56	47.89	1.02
109	1	113.59	14.6	14.57	50.1	1
	2	139.47	17.32	13.23	60.15	1.31
	3	149.34	17.01	14.89	57.42	1.14
	4	202.44	20.33	16.51	66.46	1.23
	5	166.74	18.91	15.58	62.15	1.21
70	1	173.68	22.34	14.49	70.66	1.54
	2	177.62	20.79	15.41	64.74	1.35
	3	142.82	20.15	13.76	72.13	1.46
	4	216.97	19.16	16.43	70.3	1.17
	5	119.26	14.8	13.32	55.56	1.11
103	1	90.15	13.97	10.18	47.42	1.37
	2	93.99	13.97	10.22	56.79	1.37
	3	92.24	17.23	10.83	55.25	1.59
	4	94.44	15.32	10.76	42.64	1.42
	5	139.51	19.49	14.34	74	1.36
74	1	86.46	13.99	12	46.67	1.17
	2	115.35	13.85	12.49	42.62	1.11
	3	110.26	13.93	13.71	50.12	1.02
	4	114.16	17.11	13.73	55.81	1.25
	5	86.5	14.85	11.53	49.61	1.29
110	1	183.73	18.69	16.51	62.07	1.13
	2	149.37	15.66	15.16	62.38	1.03
	3	111.46	15.43	11.57	47.4	1.33
	4	169.94	16.95	16.16	56.07	1.05
	5	351.91	35.96	15.06	133.17	2.39
71	1	193.96	18.11	15.07	58.33	1.2
	2	144.42	16.44	13.14	48.8	1.25
	3	137.95	14.8	14.97	52.87	0.99
	4	95.58	15.23	12	46.43	1.27
	5	59.48	14.03	10.1	45.02	1.39
123	1	73.83	14.46	10.46	54.59	1.38
	2	76.56	14.04	12.47	51.93	1.13
	3	77.23	14.52	12.17	49.12	1.19
	4	81.89	14.29	11.83	53.84	1.21
	5	62.89	13.51	9.62	47.67	1.4
69	1	188.26	20.91	15.4	63.92	1.36
	2	157.29	17.64	16.19	58.24	1.09
	3	137.94	16.6	12.8	51.71	1.3
	4	104.5	16.05	11.99	48.11	1.34
	5	104.11	16.37	11.68	45.14	1.4
211	1	174.69	21.69	16.51	67.61	1.31
	2	165.2	20.05	14	59.21	1.43
	3	128.81	16.59	14.46	56.67	1.15
	4	147.98	21.42	15.21	64	1.41
	5	94.46	14.26	12.03	46.16	1.18
120	1	161.9	22.11	15.04	66.75	1.47
	2	176.73	18.88	15.37	64.55	1.23
	3	142.92	19.85	14.09	56.27	1.41
	4	149.98	21.03	14.2	66.48	1.48
	5	211.02	20.84	15.67	67.08	1.33
64	1	150.42	17.91	12.83	57.94	1.4
	2	81.39	16.02	10.92	44.74	1.47
	3	98.32	16.3	11.5	47.85	1.42
	4	68.7	13.94	9.69	39.66	1.44
	5	88.34	16.52	11.16	46.22	1.48
59	1	170.9	20.39	15.38	69.85	1.33
	2	138.29	16.93	16.43	63.85	1.03
	3	160.88	17.28	15.48	62.61	1.12
	4	153.58	17.05	14.97	60.19	1.14
	5	85.54	15.02	11.26	45.29	1.33
114	1	99.92	16.19	14.89	53.42	1.09
	2	128.21	18.26	14.4	61.61	1.27
	3	161.34	18	16.51	68.19	1.09
	4	91.45	15.18	11.69	49.16	1.3
	5	134.88	19.2	13.16	55.51	1.46
191	1	116.47	17.18	13.76	52.32	1.25
	2	122.39	17.57	13.18	55.68	1.33
	3	95.88	15.59	11.49	46.26	1.36
	4	112.79	15.07	11.35	43.78	1.33
	5	156.98	17.64	14.14	53.21	1.25
183	1	170.99	16.52	14.93	52.9	1.11
	2	227.4	20.82	15.94	61.8	1.31
	3	170.54	18.71	15.87	57.18	1.18
	4	135.75	18.99	11.86	55.26	1.6
	5	131.5	16.73	13.24	54.6	1.26
181	1	164.12	21.39	15.36	64.66	1.39
	2	130.16	14.56	14.07	48.82	1.03
	3	127.66	18.41	12.15	56.76	1.52
	4	131.94	16.6	13.46	54.45	1.23
	5	65.97	16.18	8.69	41.31	1.86
187	1	90.47	16.84	11.73	47.15	1.44
	2	60.62	15.46	7.64	39.14	2.03
	3	137.59	22.56	12.17	57.41	1.85
	4	121.24	18.06	10.9	51.22	1.66
	5	126.59	18.38	13.1	56.49	1.4
184	1	104.27	15.29	11.65	46.88	1.31
	2	110.77	16.27	12.74	49.13	1.28
	3	136.03	17.4	15.94	55.66	1.09
	4	158.91	17.24	16.51	55.24	1.04
	5	141.64	15.92	14.6	56.48	1.09
174	1	120.77	14.43	13.03	49.56	1.11
	2	146.72	15.88	14.77	53.75	1.08
	3	151.85	14.85	14.66	60	1.01
	4	109.08	14.32	12.97	51.88	1.1
	5	97.26	17.17	11.63	55.64	1.48
38	1	97.26	17.17	11.63	55.64	1.48
	2	112.34	16.97	12.54	65.99	1.35
	3	102.69	17.72	12.39	59.61	1.43
	4	117.32	18.33	12.15	69.52	1.51
	5	103.55	16.49	11.36	58.78	1.45
218	1	93.44	16.68	11.99	57.2	1.39
	2	134.68	16.14	15.01	60.95	1.07
	3	168.46	22.47	15.6	69.21	1.44
	4	135.41	18.57	14.13	71.72	1.31
	5	185.69	17.16	16.19	62.15	1.06
171	1	147.96	17.37	13.8	54.87	1.26
	2	200.7	21.92	14.8	60.17	1.48
	3	108.85	16.82	13.76	50.19	1.22
	4	119.64	16.14	12.3	47.49	1.31
	5	83.53	10.71	10.98	38.94	0.98
189	1	89.96	15.15	12.1	51.46	1.25
	2	165.59	22.27	15.87	75.11	1.4
	3	119.02	16.55	13.84	54.64	1.2
	4	92.09	14.83	12.4	50.77	1.2
	5	124.32	17.37	15.33	56.83	1.13
212	1	126.18	14.67	14.08	52.63	1.04
	2	160.2	19.97	14.99	67.76	1.33
	3	171.67	20.06	16.27	65.72	1.23
	4	168.13	19.61	16.16	64.1	1.21
	5	156.55	19.85	14.07	74.25	1.41
248	1	106.02	14.52	14.07	50.34	1.03
	2	73.13	10.99	12.09	44.05	0.91
	3	117.81	13.29	13.71	48.72	0.97
	4	126.66	14.01	14.42	50.45	0.97
	5	116.94	13.8	13.36	48.21	1.03
137	1	162.06	19.41	15.37	63.73	1.26
	2	173.28	21.19	14.39	62.38	1.47
	3	169.33	19.32	15.98	65.98	1.21
	4	150.27	19.03	14.11	57.02	1.35
	5	215.59	21.13	16.51	63.12	1.28
239	1	125.38	18.17	13.1	51.2	1.39
	2	130.55	16.57	14.44	52.9	1.15
	3	96.6	15.32	11.79	45.15	1.3
	4	109.98	13.66	14.27	48.59	0.96
	5	132.89	16.37	14.29	58.23	1.15
143	1	186.5	19.31	15	68.88	1.29
	2	127.63	16.74	13.13	52.4	1.27
	3	122.54	15.83	13.33	60.32	1.19
	4	193.2	18.43	15.91	63.26	1.16
	5	132.42	15.38	13.33	60.32	1.16
188	1	175.4	17.94	15.4	58.52	1.17
	2	150.36	17.18	15.34	54.9	1.12
	3	166.18	21.77	13.8	70.01	1.58
	4	97.72	17.14	10.56	46.89	1.62
	5	120.4	16.61	13.7	49.44	1.21
238	1	130.75	16.35	12.92	49.38	1.27
	2	144.14	17.9	14.3	62.02	1.25
	3	177.7	18.67	15.09	63.96	1.24
	4	190.62	19.78	16.51	70.04	1.2
	5	134.2	15.78	13.02	51.65	1.21
193	1	202.96	23.26	16.17	86.6	1.44
	2	156.83	16.01	16.06	67.8	1
	3	197.98	18.85	16.21	71.03	1.16
	4	161.95	16.48	14.66	59.69	1.12
	5	142.12	15.05	16.51	56.21	0.91
186	1	127.61	16.23	14.53	69.44	1.12
	2	109.62	16.44	12.8	51.22	1.28
	3	82.81	16.01	10.52	50.78	1.52
	4	178	23.34	14.76	75.74	1.58
	5	149	16.29	16.23	61.58	1
192	1	147.1	19.32	12.96	54.16	1.49
	2	153.15	18.13	15.41	55.93	1.18
	3	212.67	20.97	15.07	62.37	1.39
	4	242.09	26.22	14.41	68.71	1.82
	5	218.64	19.8	16.51	63	1.2
194	1	160.12	16.15	16.41	59.57	0.98
	2	138.46	16.13	14.33	57.29	1.13
	3	129.96	16.93	14.93	57.29	1.13
	4	164.39	16.95	15.33	58.4	1.11
	5	134.13	15.81	14.1	58.21	1.12
176	1	192.38	19.61	16.51	72.45	1.19
	2	131.18	14.96	13.75	50.51	1.09
	3	143.62	16.63	14.1	58.45	1.18
	4	104.69	14.02	12.42	71.64	1.13
	5	143.4	16.72	14.81	64.18	1.13
220	1	62.14	11.75	8.93	34.19	1.31
	2	61.8	13.23	7.61	36.77	1.74
	3	83.68	14.49	9.65	40.39	1.5
	4	119.68	14.63	11.8	44.35	1.24
	5	107.98	16.02	11.05	44.63	1.45
190	1	117.81	16.03	11.23	49.44	1.43
	2	131.56	17.16	11.92	50.5	1.44
	3	78.14	12.69	10.08	39.48	1.26
	4	167.95	19.57	14.51	56.23	1.35
	5	172.83	17.1	14.49	54.89	1.18
